# Supplementary material for: Requisite Omega-3 HUFA Biomarker Thresholds for Preventing Murine Lupus Flaring
Source: Front Immunol. 2020 Aug 21;11:1796. doi: 10.3389/fimmu.2020.01796 (PMC7473030; doi:10.3389/fimmu.2020.01796)
Supplement: Supplementary Table 1 — Microsoft Excel table of RBC fatty acid composition. [file Table_1.XLSX]

## Sheet: All diet  RBC
	Supplemental Table 1. Fatty acid content of RBCs for Studies 1,2,and 3a.
			Experimental Diets
			Study 1									Study 2									Study 3
		Basal Diet	HF AIN-93G									AIN-93G									MTWD						MTWD ↓SF.w-6
		DHA (en%)	0			0.0096			0.024			0			0.0087			0.0262			0			0.0263			0			0.0263
		DHA (%w/w)	0			0.004			0.012			0			0.004			0.01			0			0.01			0			0.01
	Common Name	Chemical Formula	(% of total fatty acids)
	Myristic	C14:0	0.90962	±	0.302154	0.971124	±	0.456152	1.66231	±	0.679568	0.112753	±	0.012174	0.164048	±	0.0222903	0.173511	±	0.0504289	0.227502	±	0.0336618	0.330439	±	0.0589682	0.134128	±	0.0149274	0.221426	±	0.0233952
	Palmitic	C16:0	42.2023	±	6.39305	40.2578	±	8.66818	40.5008	±	8.30259	25.0613	±	0.553599	27.2109	±	0.803548	28.6917	±	0.468762	25.4667	±	0.665246	27.1999	±	0.492712	24.708	±	0.720271	27.0493	±	0.381567
	Palmitelaidic	C16:1w7t	0.0814925	±	0.0328495	0.0605463	±	0.0193177	0.060575	±	0.0121633	0.0288956	±	0.00353494	0.0233725	±	0.00357826	0.0229273	±	0.00401194	0.145888	±	0.00639832	0.138667	±	0.0146299	0.0661367	±	0.00937193	0.0578761	±	0.00689701
	Palmitoleic	C16:1w7	1.83757	±	1.12507	2.13551	±	1.70636	3.83505	±	2.4965	0.409783	±	0.0655665	0.414875	±	0.0685818	0.519231	±	0.0810778	0.450051	±	0.0646822	0.595931	±	0.0788083	0.319476	±	0.0363775	0.412395	±	0.0338233
	Stearic	C18:0	20.5376	±	7.08385	16.6422	±	7.72088	12.5987	±	5.99888	15.512	±	0.892743	14.2225	±	0.366678	13.8079	±	0.639315	16.288	±	0.844005	15.8318	±	0.180715	14.8409	±	0.754063	13.4545	±	0.407884
	Elaidic	C18:1t	0.329186	±	0.224744	0.177845	±	0.0992378	0.0823988	±	0.0426636	0.119938	±	0.0114021	0.11001	±	0.00978993	0.0999006	±	0.0117443	0.686305	±	0.038029	0.619644	±	0.0441446	0.270846	±	0.0189185	0.239034	±	0.0170775
	Oleic	C18:1w9	19.0121	±	10.5687	22.5216	±	14.2948	22.522	±	10.5794	19.0055	±	0.556295	17.7009	±	0.512755	17.411	±	0.698286	15.031	±	0.427245	12.9871	±	0.551266	21.7019	±	0.194874	19.9991	±	0.294482
	Linoleic	C18:2w6	4.01915	±	1.85247	5.88121	±	2.81925	5.59465	±	1.58501	7.96528	±	0.760017	9.99119	±	0.451435	9.89996	±	0.700302	10.9718	±	0.391328	14.297	±	0.782421	7.79681	±	0.576551	9.69716	±	0.472429
	Arachidic	C20:0	0.327266	±	0.0868161	0.275991	±	0.109716	0.161658	±	0.0541355	0.116989	±	0.018096	0.106966	±	0.0121322	0.1095	±	0.0242082	0.12518	±	0.029305	0.126046	±	0.0338509	0.120143	±	0.0330055	0.111975	±	0.0185127
	gamma-Linolenic	C18:3w6	0	±	0	0	±	0	0	±	0	0.0525906	±	0.01193	0.0462176	±	0.00720432	0.0428435	±	0.00570477	0.0549233	±	0.00815163	0.0451396	±	0.010535	0.0465471	±	0.0049465	0.0335038	±	0.00576365
	Eicosenoic	C20:1w9	0.323485	±	0.136331	0.343735	±	0.202555	0.244462	±	0.12515	0.414765	±	0.0367619	0.33214	±	0.0259882	0.27281	±	0.0388542	0.282944	±	0.0240386	0.181735	±	0.03666	0.491775	±	0.0580235	0.293055	±	0.0280834
	alpha-Linolenic	C18:3w3	0	±	0	0	±	0	0	±	0	0.0177849	±	0.00400917	0.0158654	±	0.00339171	0.0136928	±	0.00325745	0.0807547	±	0.0126262	0.0843868	±	0.0131403	0.0395956	±	0.00817993	0.0388628	±	0.00623855
	Eicosadienoic	C20:2w6	0.0192225	±	0.0356122	0.06774	±	0.0448677	0.114417	±	0.0756615	0.206316	±	0.0300907	0.235223	±	0.0171672	0.196694	±	0.0214108	0.298451	±	0.0278198	0.297422	±	0.0337172	0.205464	±	0.0147319	0.179861	±	0.00905468
	Behenic	C22:0	0.198962	±	0.127903	0.0985987	±	0.0478557	0.0594187	±	0.0371862	0.0652937	±	0.0230505	0.0662756	±	0.011817	0.0518229	±	0.00962733	0.101656	±	0.0383733	0.105169	±	0.0363269	0.0679178	±	0.0124371	0.0853395	±	0.0184787
	DGLA	C20:3w6	0.198142	±	0.0753803	0.352985	±	0.151296	0.249799	±	0.0970826	1.15711	±	0.1203	1.79991	±	0.26982	1.47413	±	0.183033	1.25523	±	0.086387	1.42815	±	0.20321	1.4147	±	0.0812981	1.23813	±	0.13526
	Arachidonic	C20:4w6	2.36247	±	0.907204	1.67923	±	0.706779	0.725278	±	0.254552	21.3657	±	0.630626	11.0459	±	0.777924	5.05568	±	0.538657	18.9113	±	0.874551	6.84251	±	0.559683	19.1392	±	0.453297	5.10572	±	0.489266
	Lignoceric	C24:0	0.286888	±	0.156926	0.17327	±	0.0873246	0.125062	±	0.0660289	0.104374	±	0.0261862	0.117605	±	0.0349563	0.103236	±	0.0159273	0.179128	±	0.0671217	0.194006	±	0.0631839	0.140382	±	0.0342023	0.194921	±	0.0147479
	Eicosapentaenoic	C20:5w3	0.0078575	±	0.0222244	0.183557	±	0.131525	0.719545	±	0.310951	0.0686236	±	0.0112661	1.9843	±	0.287989	4.95147	±	0.508422	0.251654	±	0.0190074	2.97685	±	0.159084	0.201876	±	0.024827	4.73128	±	0.182754
	Nervonic	C24:1w9	0.253594	±	0.308547	0.048925	±	0.0244636	0.0257962	±	0.0133435	0.187905	±	0.0485939	0.215566	±	0.0497656	0.204098	±	0.012089	0.136211	±	0.0583828	0.126226	±	0.0359806	0.205679	±	0.0433656	0.25536	±	0.0248518
	Docosatetraenoic	C22:4w6	0.309731	±	0.130124	0.070265	±	0.0378768	0.03271	±	0.0146084	2.39651	±	0.323493	0.53644	±	0.0779716	0.140102	±	0.0176059	2.21967	±	0.132558	0.220829	±	0.0335097	1.98439	±	0.146925	0.138128	±	0.0142909
	Docosapentaenoic - w6	C22:5w6	0.13317	±	0.039487	0.0047525	±	0.00705535	0	±	0	1.17752	±	0.119918	0.0840762	±	0.0095839	0.0324241	±	0.00486862	0.474477	±	0.0304306	0.0447661	±	0.0086373	0.50506	±	0.0413538	0.0279653	±	0.00638927
	Docosapentaenoic - w3	C22:5w3	0.0183337	±	0.0202212	0.111651	±	0.0620026	0.188986	±	0.0591475	0.252398	±	0.0339339	0.776558	±	0.0409388	1.00935	±	0.0731045	0.749356	±	0.0825094	0.864336	±	0.0367888	0.453708	±	0.050561	0.895299	±	0.0426539
	Docosahexaenoic	C22:6w3	0.305345	±	0.135287	1.356	±	0.771058	2.34834	±	0.919954	4.14094	±	0.224714	12.7466	±	0.231058	15.6668	±	0.70478	5.5005	±	0.185275	14.3463	±	0.492429	5.06283	±	0.165728	15.0055	±	0.281188
	SFA		64.4626	±	13.1957	58.4189	±	16.0394	55.1079	±	13.7536	40.9727	±	0.777828	41.8883	±	0.91505	42.9376	±	0.417327	42.3882	±	0.723482	43.7874	±	0.449668	40.0114	±	1.13328	41.1175	±	0.627436
	MUFA		21.8375	±	11.3775	25.2881	±	15.9773	26.7703	±	13.0944	20.1668	±	0.598091	18.7968	±	0.542347	18.53	±	0.748074	16.7324	±	0.455265	14.6493	±	0.570339	23.0558	±	0.194245	21.2568	±	0.301197
	Total w-3 PUFA		0.331536	±	0.155238	1.65121	±	0.953272	3.25687	±	1.26842	4.47975	±	0.222335	15.5233	±	0.433107	21.6413	±	0.721165	6.58226	±	0.16508	18.2719	±	0.561896	5.75801	±	0.207821	20.671	±	0.271549
	Total w-6 PUFA		7.04189	±	2.9165	8.05618	±	3.32585	6.71685	±	1.67436	34.3808	±	0.894704	23.7916	±	0.633464	16.8911	±	1.05259	34.2971	±	0.888519	23.2914	±	0.33066	31.1748	±	0.897457	16.4863	±	0.368857
	Omega-3 Index		0.323679	±	0.136669	1.46765	±	0.82811	2.53732	±	0.963008	4.20957	±	0.221758	14.7309	±	0.404107	20.6183	±	0.681265	5.75215	±	0.178039	17.3232	±	0.563333	5.2647	±	0.173681	19.7368	±	0.283143
	w-3 HUFA Score		11.2371		7.90023	41.1286		9.24416	75.8322		3.80795	14.6103	±	0.805182	53.5742	±	2.25045	76.3417	±	2.35475	22.16	±	0.66	68.08	±	2.42	19.88	±	0.48	76.04	±	1.94
	a Study 1 analyzed in house. Study 2 and 3 analyzed at Omega Quant
