# Supplementary material for: Requisite Omega-3 HUFA Biomarker Thresholds for Preventing Murine Lupus Flaring
Source: Front Immunol. 2020 Aug 21;11:1796. doi: 10.3389/fimmu.2020.01796 (PMC7473030; doi:10.3389/fimmu.2020.01796)
Supplement: Supplementary Table 2 — Excel tables containing data from studies 1–3 used to perform generate graphs presented herein. [file Table_2.XLSX]

## Sheet: Study 1 RBC FA Profile
As published in Bates et al. 2016. (https://doi.org/10.1371/journal.pone.0160622)																																						EPA						DPA	DHA
Sample ID	Diet	C12:0	C14:0	C14:1 9c	C15:0	C16:0	C16:1 9t	C16:1 7c/8c	C16:1 9c	C17:0	C17:1 9c	C17:1 10c	C18:0	C18:1 5t	C18:1 6-8t	C18:1 9t	C18:1 10t	C18:1 11t	C18:1 12t	C18:1 9c	C18:1 11c	C18:1 12c	C18:1 13c	C18:1 14c/16t	C19:0	C18:2 9c,12c (n-6)	C20:0	C18:3 6c,9c,12c (n-6)	C18:3 9c,12c,15c (n-3)	C20:1 11c	CLA 9c,11t	C20:2 11c,14c (n-6)	C20:3 5c,8c,11c (n-9)	C22:0	C20:3 8c,11c,14c (n-6)	C20:4 5c,8c,11c,14c (n-6)	C22:2 13c,16c (n-6)	C20:5 5c,8c,11c,14c,17c (n-3)	C24:0	C22:3 13c,16c,19c (n-3)	C24:1 15c	C22:4 7c,10c, 13c,16c (n-6)	C22:5 4c,7c,10c,13c,16c (n-6)	C22:5 7c,10c,13c,16c,19c (n-3)	C22:6 4c,7c,10c,13c,16c,19c (n-3)	∑ Unknown	SFA	MUFA	PUFA n6
1-9	HF AIN-93G	0	0.72031	0.05731	0.10953	39.8931	0.06369	0.28705	1.64455	0.34395	0	0	19.4713	0.31798	0	0.28573	0	0	0	21.3931	1.79794	0.14464	0.09608	0.07668	0.13147	4.86139	0.31383	0	0	0.35713	0.21515	0	0	0.20714	0.28518	3.15444	0	0	0.2912	0	0.31119	0.47031	0.19103	0	0.28151	2.22611	61.4818	26.8331	9.1775
1-10	HF AIN-93G	0	0.97675	0.06073	0.10009	33.5445	0.04851	0.41217	3.3421	0.21445	0	0	13.1347	0.1871	0	0.22291	0.02276	0	0	32.8603	2.24688	0.10024	0.12831	0.07012	0.07044	5.79508	0.21477	0	0	0.47291	0.10892	0.07907	0.06094	0.18341	0.23222	2.65063	0	0	0.33176	0	0.147	0.39525	0.13558	0.02831	0.25439	1.16671	48.7709	40.322	9.39675
1-11	HF AIN-93G	0	0.56764	0.10145	0.16804	46.9438	0.14097	0.11815	0.54156	0.48875	0	0	29.413	0.59908	0	0.60705	0	0	0	8.50131	0.9828	0.28563	0.07213	0.10449	0.20621	2.42783	0.42133	0	0	0.24877	0.56114	0	0	0.3272	0.09823	1.15709	0	0.06286	0.47265	0	0.65173	0.1621	0.10926	0	0.59799	2.85984	79.0086	12.9551	4.51565
1-12	HF AIN-93G	0	0.47303	0.10202	0.1505	50.1276	0.11392	0.09535	0.24083	0.53655	0	0	31.4264	0.65647	0	0.74749	0	0	0	4.28833	0.72624	0.30528	0.0736	0.14154	0.28004	1.09171	0.4905	0	0	0.11235	0.659	0	0	0.44574	0.08178	0.84782	0	0	0.54598	0	0.79531	0.11137	0.07231	0	0.15954	4.10141	84.4763	8.39873	2.86399
1-13	HF AIN-93G	0	0.89462	0.04739	0.14134	47.8352	0.09087	0.23491	1.32118	0.35732	0	0	23.1992	1.43928	0	0.26189	0	0	0	11.7242	1.71543	0.43519	0.23138	0.34577	0.23147	2.72172	0.28625	0	0	0.23823	0.20675	0	0	0.12166	0.19502	2.36331	0	0	0.19099	0	0	0.26479	0.12818	0	0.21165	2.56483	73.2581	18.0857	5.87977
1-14	HF AIN-93G	0	1.20709	0.04648	0.12101	42.7204	0.05998	0.31499	2.4613	0.30456	0	0	17.798	0.81758	0	0.14808	0	0	0	20.4361	1.76536	0.25102	0.16251	0.19932	0.1055	4.41808	0.30111	0	0	0.32711	0.10524	0	0	0.11785	0.25577	3.16878	0	0	0.19543	0	0.04542	0.39043	0.13572	0.03399	0.32351	1.26237	62.8709	27.0352	8.47402
1-15	HF AIN-93G	0	1.29401	0.05801	0.07704	32.9056	0.04984	0.41307	3.11697	0.19178	0	0.11935	11.7284	0.39681	0	0.12334	0	0	0	33.2098	2.20206	0.153	0.13945	0.12431	0.06916	6.70244	0.29644	0	0	0.54257	0.06461	0.07471	0.07103	0.05957	0.25945	3.17057	0	0	0.08814	0	0.04426	0.42455	0.18466	0.04639	0.37394	1.22465	46.7101	40.6928	10.881
1-16	HF AIN-93G	0	1.14351	0.04012	0.13518	43.6478	0.08416	0.30424	2.0321	0.32603	0	0	18.1303	1.07262	0	0.237	0	0	0	19.6839	1.83321	0.34249	0.14427	0.26277	0.1465	4.13499	0.2939	0	0	0.28881	0.15294	0	0	0.12913	0.17749	2.38712	0	0	0.17895	0	0.03384	0.25905	0.10862	0.03798	0.24023	2.01074	64.1313	26.3595	7.22021
1-17	HF AIN-93G_LoDHA	0	1.56783	0.06743	0.09081	36.5414	0.04976	0.4234	3.98418	0.18878	0	0	10.4925	0.34896	0	0.12654	0.01763	0	0	32.8517	1.84825	0.14323	0.07074	0.1098	0.0599	6.45666	0.24829	0	0	0.42412	0.05646	0.07675	0	0.05066	0.29824	1.30834	0	0.15421	0.09446	0	0.04351	0.06135	0	0.08763	1.10565	0.55082	49.3346	40.5093	8.2578
1-18	HF AIN-93G_LoDHA	0	0.65692	0.0338	0.13017	42.2575	0.06014	0.22999	1.39419	0.32531	0	0	17.6831	0.66396	0	0.14283	0	0	0	17.3818	1.78704	0.21677	0.16506	0.17784	0.1211	6.70668	0.2138	0	0	0.3586	0.11522	0.12054	0	0.1103	0.62005	2.86928	0	0.46322	0.20409	0	0.0727	0.12579	0	0.22206	2.75881	1.61137	61.7022	22.6847	10.5576
1-19	HF AIN-93G_LoDHA	0	1.27127	0.05391	0.07988	31.2813	0.03979	0.4053	3.12222	0.17183	0	0	9.54992	0.2468	0	0.10254	0.02007	0	0	37.1605	1.5739	0.09756	0.07699	0.0871	0.06455	8.97855	0.30371	0	0	0.57208	0.03057	0.09134	0	0.06105	0.35905	1.55301	0	0.18249	0.08699	0	0.04799	0.06361	0.00948	0.11552	1.64113	0.49796	42.8705	43.6068	11.0856
1-20	HF AIN-93G_LoDHA	0	0.51178	0.02869	0.16135	47.5887	0.08115	0.1549	0.60067	0.42899	0	0.35559	23.4808	1.18045	0	0.22158	0	0	0	9.35718	1.51681	0.36794	0.16554	0.29096	0.18121	4.01122	0.3165	0	0	0.17193	0.25235	0.07394	0	0.12297	0.38449	1.99572	0	0.22028	0.29802	0	0.07653	0.08839	0	0.13297	1.31168	3.86873	73.0903	14.5699	6.80611
1-21	HF AIN-93G_LoDHA	0	0.46996	0.05829	0.15667	52.358	0.09243	0.08987	0.27945	0.5042	0	0.77598	27.5589	2.1142	0	0.36903	0	0	0	3.2543	1.06286	0.62007	0.14078	0.44944	0.22892	1.05984	0.24245	0	0	0	0.3847	0	0	0.17508	0.10715	0.64645	0	0	0.24292	0	0	0	0	0	0.19266	6.36543	81.9371	9.3067	2.19814
1-22	HF AIN-93G_LoDHA	0	1.53034	0.08837	0.08071	29.1833	0.05179	0.63535	4.93599	0.14668	0	0.1578	6.90131	0.28612	0	0.09227	0	0	0	40.3964	1.86845	0.11078	0.10119	0.10285	0.04864	8.53534	0.10772	0	0	0.468	0.0444	0.07406	0	0.03818	0.26415	1.16079	0	0.13741	0.07552	0	0.03842	0.05712	0.01027	0.08336	0.96565	1.22119	38.1124	49.3338	10.1461
1-23	HF AIN-93G_LoDHA	0	1.12572	0.03482	0.07898	34.2829	0.0392	0.37944	1.9612	0.21287	0	0.02787	13.3275	0.3298	0	0.10169	0	0	0	30.0103	1.5567	0.11988	0.09915	0.10513	0.07816	8.01057	0.49452	0	0	0.55502	0.05532	0.10529	0.02715	0.08756	0.47588	2.36527	0	0.19582	0.12845	0	0.06671	0.10613	0.01827	0.1274	1.95064	1.35874	49.8166	35.3869	11.1367
1-24	HF AIN-93G_LoDHA	0	0.63517	0.03614	0.17359	48.5689	0.07011	0.21251	0.80616	0.39062	0	0	24.1434	1.28484	0	0.26628	0	0	0	9.76028	1.42675	0.38034	0.12041	0.28764	0.18125	3.29082	0.28094	0	0	0.20013	0.24244	0	0	0.14299	0.31487	1.53497	0	0.11503	0.25571	0	0.04554	0.05973	0	0.12427	0.92176	3.72643	74.7726	14.8971	5.44283
1-25	HF AIN-93G_HiDHA	0	2.22159	0.13957	0.07505	32.1071	0.05432	0.47606	7.05177	0.12879	0.07395	0.09496	6.16288	0.19711	0	0.08543	0.02092	0	0	35.1372	1.64509	0.08781	0.07209	0.07402	0.03272	7.1345	0.08302	0	0	0.38291	0.02185	0.10662	0	0.02471	0.18199	0.51415	0	0.52139	0.05095	1.75224	0.01951	0.01705	0	0.1536	2.10082	0.99625	40.8868	45.6128	7.97616
1-26	HF AIN-93G_HiDHA	0	0.7465	0.01628	0.15826	50.339	0.06627	0.12953	0.70287	0.41674	0	0	20.4967	1.22634	0	0.11646	0	0	0	9.28095	1.36445	0.3964	0.27853	0.28505	0.18888	4.42936	0.2399	0	0	0.07751	0.08049	0	0	0.11326	0.2591	0.8802	0	0.75262	0.20808	1.16446	0.04163	0.03944	0	0.16097	2.49205	2.85174	72.9073	13.9823	5.68859
1-27	HF AIN-93G_HiDHA	0	2.3689	0.09903	0.08971	39.6466	0.05565	0.35664	4.57419	0.19282	0	0	10.5848	0.56514	0.03605	0.08235	0.01303	0	0	25.442	1.57335	0.18844	0.07521	0.13784	0.07033	5.00746	0.21262	0	0	0.22834	0.03408	0	0	0.04815	0.18175	0.56063	0	0.4387	0.09086	3.8365	0.01969	0.02674	0	0.11831	1.41258	1.63147	53.3048	33.447	5.81066
1-28	HF AIN-93G_HiDHA	0	2.092	0.11805	0.09509	34.1056	0.05927	0.44601	5.73628	0.16852	0.07163	0.12031	7.82413	0.28467	0	0.09284	0.02384	0	0.02148	31.8319	1.6302	0.11458	0.07601	0.08924	0.05235	7.10499	0.11517	0	0	0.36763	0.02627	0.14507	0	0.03797	0.19197	0.53841	0	0.50948	0.07782	2.24562	0.0223	0.01857	0	0.13185	1.8681	1.54482	44.5687	41.1062	8.02528
1-29	HF AIN-93G_HiDHA	0	1.99135	0.12941	0.08658	34.754	0.04862	0.39703	6.03058	0.1552	0.06818	0.17208	8.01416	0.26879	0.09445	0	0.02518	0	0.02068	28.8921	1.69009	0.11011	0.09391	0.08378	0.05123	6.61658	0.12265	0	0	0.33072	0.02478	0.12882	0	0.03203	0.2601	0.72917	0	1.01517	0.08656	1.95863	0.03147	0.02667	0	0.23847	3.28269	1.93799	45.2938	38.4871	7.78612
1-30	HF AIN-93G_HiDHA	0	1.22313	0.04996	0.09745	37.5372	0.05977	0.39747	2.4107	0.22044	0	0.19473	13.6177	0.56421	0.0226	0.06025	0	0	0	22.3726	1.81197	0.18259	0.17847	0.15238	0.07313	6.34905	0.14681	0	0	0.26973	0.0421	0.18927	0	0.04618	0.45411	1.2654	0	1.30899	0.11323	1.55684	0.03753	0.05004	0	0.29314	3.87502	2.7757	53.0753	28.765	8.34997
1-31	HF AIN-93G_HiDHA	0	1.98776	0.08953	0.10766	39.8051	0.05298	0.332	3.86863	0.21132	0.0549	0.11079	11.5826	0.50143	0	0.07519	0	0	0	22.3945	1.54068	0.1801	0.20268	0.13968	0.06446	5.62167	0.17122	0	0	0.25196	0	0.16123	0	0.05051	0.30888	0.76186	0	0.76686	0.13377	2.93155	0.03424	0.0262	0	0.19804	2.61571	2.66424	54.1145	29.8293	6.87984
1-32	HF AIN-93G_HiDHA	0	0.66721	0	0.17364	55.7115	0.08772	0.07629	0.3054	0.46861	0	0	22.5066	1.4131	0	0.14667	0	0	0	4.82491	0.97573	0.46425	0.16275	0.30514	0.16835	2.49358	0.20187	0	0	0.0469	0.12694	0.18433	0	0.12254	0.16049	0.5524	0	0.44315	0.23923	1.00027	0	0.05697	0	0.21751	1.13972	4.5562	80.2596	8.80886	3.57471
[truncated: 3 more columns]

## Sheet: Study 2 RBC FA Profile
As published in Bates et al. 2018 (https://doi.org/10.3389/fimmu.2018.02002)
		Myristic	Palmitic	Palmitelaidic	Palmitoleic	Stearic	Elaidic	Oleic	Linoelaidic	Linoleic	Arachidic	gamma-Linolenic	Eicosenoic	alpha-Linolenic	Eicosadienoic	Behenic	Dihomo-g-linolenic	Arachidonic	Lignoceric	Eicosapentaenoic	Nervonic	Docosatetraenoic	Docosapentaenoic - n6	Docosapentaenoic - n3	Docosahexaenoic
Sample ID	Diet	C14:0	C16:0	C16:1n7t	C16:1n7	C18:0	C18:1t	C18:1n9	C18:2n6t	C18:2n6	C20:0	C18:3n6	C20:1n9	C18:3n3	C20:2n6	C22:0	C20:3n6	C20:4n6	C24:0	C20:5n3	C24:1n9	C22:4n6	C22:5n6	C22:5n3	C22:6n3	SFA	MUFA	PUFA n3	PUFA n6	Omega-3 Index	%n3 inHUFA	%n6 in HUFA	%ARA in HUFA	%DHA in HUFA
2-9	AIN-93G	0.00117368	0.250387	0.000261664	0.00441452	0.146145	0.00128108	0.187052	0.000685309	0.0815133	0.00121223	0.000473748	0.00412225	0.000156838	0.00222981	0.000696143	0.0122858	0.222706	0.00110502	0.000833963	0.00204834	0.0244255	0.0123015	0.00237732	0.040112	0.400719	0.19918	0.0434801	0.356621	4.09459	13.7516	86.2484	70.6909	12.7323
2-10	AIN-93G	0.000910678	0.245818	0.000235105	0.0033268	0.157083	0.00120012	0.189617	0.000422638	0.0962864	0.00102787	0.000686718	0.00377278	0.000212242	0.00174606	0.000463448	0.0113248	0.21035	0.000969922	0.000680267	0.00181879	0.0183986	0.00965979	0.00243323	0.0415555	0.406273	0.19997	0.0448813	0.348875	4.22358	15.1728	84.8272	71.4499	14.1152
2-11	AIN-93G	0.00126638	0.243071	0.000284578	0.00431824	0.152953	0.00127209	0.185493	0.00044698	0.0793342	0.00138934	0.000440934	0.00413755	0.000195642	0.00213672	0.00113414	0.012577	0.22305	0.00158188	0.000837358	0.00274128	0.0265065	0.0112052	0.00302134	0.0406059	0.401396	0.198247	0.0446602	0.355697	4.14432	13.9912	86.0088	70.1849	12.7771
2-12	AIN-93G	0.00114095	0.258118	0.000280662	0.00359229	0.148116	0.00125804	0.193074	0.000574126	0.0747859	0.00121303	0.000367675	0.0040488	0.000154249	0.00211868	0.000605295	0.0110403	0.215316	0.00101658	0.000695361	0.00191066	0.0277072	0.0109044	0.00290651	0.0390547	0.41021	0.204165	0.0428108	0.342815	3.97501	13.8664	86.1336	69.9932	12.6956
2-13	AIN-93G	0.00122492	0.2468	0.000352454	0.00498006	0.165596	0.00132109	0.190372	0.000654809	0.079545	0.00138563	0.000705321	0.00476355	0.000212541	0.00222046	0.000568829	0.00987378	0.205755	0.000978347	0.000614529	0.00146138	0.02337	0.0114325	0.00266513	0.0431473	0.416553	0.20325	0.0466395	0.333557	4.37618	15.6394	84.3606	69.3109	14.5346
2-14	AIN-93G	0.000990571	0.257183	0.000320277	0.00464133	0.154756	0.000964258	0.19428	0.000556563	0.0786635	0.000846783	0.000571475	0.00372332	0.000194427	0.00160208	0.000427865	0.0113277	0.210342	0.000642311	0.000491314	0.00126222	0.0200902	0.0131693	0.00197623	0.0409758	0.414847	0.205192	0.0436378	0.336323	4.14671	14.5601	85.4399	70.4965	13.7331
2-15	AIN-93G	0.00120756	0.254758	0.000287806	0.0043468	0.146085	0.00113394	0.199203	0.000868142	0.077073	0.0011909	0.000495394	0.00461072	0.000201076	0.0025473	0.000809422	0.0105162	0.209194	0.00111319	0.000680913	0.00229535	0.026246	0.013091	0.00227405	0.0397715	0.405164	0.211878	0.0429275	0.340031	4.04524	14.1585	85.8415	69.3215	13.1793
2-16	AIN-93G	0.00110552	0.248769	0.000289101	0.00316261	0.170227	0.0011644	0.181346	0.000571342	0.0700214	0.00109332	0.000465979	0.00400223	9.57779e-05	0.00190419	0.000518354	0.0136236	0.212542	0.000942664	0.000656187	0.00149435	0.0249765	0.0124376	0.00253805	0.0460528	0.422656	0.191459	0.0493429	0.336543	4.6709	15.7426	84.2574	67.9424	14.7215
2-17	AIN-93G_LoDHA	0.00147886	0.287716	0.000253121	0.0042624	0.147633	0.00113992	0.165386	0.000637476	0.105486	0.00117057	0.000395096	0.00306697	0.000186363	0.00239498	0.000658205	0.0132798	0.107291	0.00115658	0.0146895	0.00161659	0.00397664	0.000772115	0.00731178	0.128042	0.439812	0.175725	0.15023	0.234233	14.2732	54.4894	45.5106	38.9634	46.4995
2-18	AIN-93G_LoDHA	0.0018537	0.277425	0.000255785	0.0054532	0.137269	0.00118519	0.181056	0.000499502	0.104452	0.00110123	0.000573773	0.00361231	0.000112319	0.00236369	0.000523426	0.0171855	0.0986011	0.000708678	0.0226832	0.00172428	0.0047195	0.000669773	0.00840779	0.127564	0.418881	0.193287	0.158767	0.229065	15.0247	56.6967	43.3033	35.236	45.5861
2-19	AIN-93G_LoDHA	0.00163342	0.271554	0.000232192	0.00442173	0.144354	0.00111278	0.181058	0.000418024	0.103095	0.000971883	0.000393081	0.00293638	0.000190691	0.00196307	0.000530415	0.0166896	0.105612	0.00106196	0.0221396	0.00164854	0.005524	0.000781327	0.00766443	0.124014	0.420106	0.19141	0.154008	0.234476	14.6153	54.4633	45.5367	37.3947	43.9104
2-20	AIN-93G_LoDHA	0.00193343	0.276301	0.000266372	0.00450874	0.138377	0.00122127	0.177819	0.000461869	0.101058	0.00128797	0.000559408	0.00372708	0.000201626	0.00246809	0.000566527	0.0166504	0.107386	0.000790641	0.0195422	0.00193106	0.00523486	0.000837434	0.00813345	0.128736	0.419257	0.189474	0.156613	0.234656	14.8278	54.5901	45.4099	37.4793	44.9309
2-21	AIN-93G_LoDHA	0.00174793	0.265598	0.000185628	0.0039323	0.145344	0.000897074	0.178707	0.000478781	0.0966357	0.000987326	0.000416845	0.00332516	0.000153879	0.0023841	0.000772638	0.0197083	0.115903	0.00115291	0.0184405	0.00224771	0.00608275	0.000899511	0.00779621	0.126201	0.415603	0.189295	0.152592	0.242509	14.4642	51.6683	48.3317	39.285	42.7755
2-22	AIN-93G_LoDHA	0.00124478	0.264936	0.000246074	0.00347938	0.140564	0.0011081	0.179842	0.000645059	0.0953113	0.000923785	0.000486033	0.00332523	0.000112206	0.00253892	0.000662251	0.0221861	0.118706	0.00134594	0.0187011	0.0028064	0.00613993	0.000874884	0.00724531	0.126569	0.409677	0.190807	0.152628	0.246888	14.527	50.767	49.233	39.5131	42.1304
2-23	AIN-93G_LoDHA	0.00171837	0.268829	0.000171223	0.00388229	0.140071	0.00107557	0.174887	0.000405726	0.100238	0.00111322	0.000411927	0.00322398	0.000150102	0.00239492	0.000843606	0.018307	0.108033	0.00181162	0.0235869	0.0028045	0.00505984	0.000956369	0.00804462	0.13198	0.414387	0.186044	0.163762	0.235808	15.5567	55.2801	44.7199	36.5017	44.5926
2-24	AIN-93G_LoDHA	0.00151337	0.264515	0.000259403	0.00324992	0.144186	0.00106091	0.177314	0.000662701	0.0930183	0.00100127	0.000461248	0.00335406	0.000162048	0.00231008	0.000744977	0.0199859	0.122142	0.00138011	0.0189608	0.00246616	0.00617769	0.000934687	0.00752107	0.126619	0.413341	0.187704	0.153263	0.245692	14.558	50.6385	49.3615	40.3987	41.8795
2-25	AIN-93G_HiDHA	0.00209245	0.283125	0.000257878	0.00472919	0.144629	0.00118002	0.168073	0.0005449	0.0962461	0.0015274	0.000392093	0.00319819	0.000145069	0.00226782	0.000649946	0.0128778	0.0485385	0.00112914	0.0434016	0.00202788	0.00151094	0.000270099	0.0112518	0.169934	0.433153	0.179466	0.224732	0.162648	21.3335	78.0401	21.9599	16.8663	59.0489
2-26	AIN-93G_HiDHA	0.00191978	0.293109	0.000265776	0.00595663	0.128926	0.000851447	0.179227	0.000439815	0.0974961	0.0010098	0.000355952	0.00230268	0.000174437	0.00172563	0.000606438	0.0128555	0.0436871	0.000995236	0.0579563	0.00208101	0.00121394	0.000359622	0.00972251	0.156762	0.426567	0.190684	0.224615	0.158134	21.4718	79.4321	20.5679	15.4613	55.4797
2-27	AIN-93G_HiDHA	0.00207408	0.288161	0.000266409	0.00634555	0.133266	0.000948285	0.1808	0.000370893	0.0957968	0.00114454	0.000463267	0.00282813	0.000119049	0.00178349	0.000494242	0.0137905	0.0481068	0.00101225	0.0548887	0.00190791	0.0013002	0.000318335	0.0108276	0.152986	0.426152	0.193097	0.218821	0.16193	20.7875	77.4941	22.5059	17.046	54.2084
2-28	AIN-93G_HiDHA	0.00124145	0.289582	0.000144883	0.00432257	0.143426	0.000967126	0.168231	0.000365591	0.0999405	0.00103259	0.000373977	0.00218666	0.000189249	0.00178844	0.00051908	0.0133778	0.0454711	0.00103474	0.0492095	0.00203307	0.00129635	0.000320113	0.00987422	0.163072	0.436836	0.177885	0.222345	0.162934	21.2282	78.6055	21.3945	16.089	57.6999
2-29	AIN-93G_HiDHA	0.00167016	0.28779	0.000226389	0.00614094	0.132197	0.000967514	0.182086	0.000500218	0.0953582	0.000835458	0.000464653	0.0026831	0.000112405	0.00186283	0.000435361	0.0154981	0.0574188	0.00105714	0.0484596	0.00204582	0.00177852	0.000401064	0.0099881	0.150022	0.423986	0.19415	0.208582	0.173282	19.8482	73.5172	26.4828	20.2488	52.9055
2-30	AIN-93G_HiDHA	0.00166235	0.291523	0.000224133	0.00464602	0.134921	0.0011528	0.18012	0.000499606	0.0928538	0.00087258	0.000401008	0.00248518	0.000103866	0.00194213	0.000452364	0.0158898	0.0515374	0.00105222	0.0504059	0.00205441	0.00136324	0.000271385	0.0102889	0.153276	0.430484	0.190682	0.214075	0.164758	20.3682	75.5994	24.4006	18.209	54.155
2-31	AIN-93G_HiDHA	0.00239105	0.281716	0.000240678	0.0045743	0.142779	0.00103693	0.168474	0.000613236	0.0988361	0.0013712	0.000450822	0.00323809	0.000103884	0.0022154	0.000609987	0.0155712	0.059037	0.00127339	0.0431345	0.00228632	0.00141261	0.000369375	0.00997047	0.158294	0.430141	0.179851	0.211502	0.178506	20.1428	73.4562	26.5438	20.514	55.0034
2-32	AIN-93G_HiDHA	0.000829577	0.280328	0.000208041	0.00482328	0.144483	0.000887927	0.165871	0.000604456	0.115469	0.000966437	0.000525709	0.00290273	0.000147463	0.0021498	0.000378412	0.0180697	0.0506578	0.000704766	0.0486614	0.00189144	0.00133241	0.000283933	0.00882455	0.148998	0.427691	0.176585	0.206631	0.189093	19.7659	74.5893	25.4107	18.2994	53.8234

## Sheet: Study 3 RBC FA Profile
As published in Gilley et al. 2020 (in press)
		Myristic	Palmitic	Palmitelaidic	Palmitoleic	Stearic	Elaidic	Oleic	Linoelaidic	Linoleic	Arachidic	gamma-Linolenic	Eicosenoic	alpha-Linolenic	Eicosadienoic	Behenic	Dihomo-g-linolenic	Arachidonic	Lignoceric	Eicosapentaenoic	Nervonic	Docosatetraenoic	Docosapentaenoic - n6	Docosapentaenoic - n3	Docosahexaenoic
Sample ID	Diet	C14:0	C16:0	C16:1n7t	C16:1n7	C18:0	C18:1t	C18:1n9	C18:2n6t	C18:2n6	C20:0	C18:3n6	C20:1n9	C18:3n3	C20:2n6	C22:0	C20:3n6	C20:4n6	C24:0	C20:5n3	C24:1n9	C22:4n6	C22:5n6	C22:5n3	C22:6n3	SFA	MUFA	PUFA n3	PUFA n6	Omega-3 Index	%n3 inHUFA	%n6 inHUFA	%ARA in HUFA	%DHA in HUFA
3-9	MTWD	0.00248823	0.248073	0.00141337	0.0038857	0.152421	0.00693921	0.148931	0.00115504	0.110635	0.00129086	0.000482051	0.00269678	0.000922411	0.00294029	0.00188373	0.0130707	0.2018	0.0032478	0.00242316	0.00269855	0.0225323	0.00544528	0.00652822	0.0560955	0.409404	0.166565	0.0659693	0.358061	5.85187	21.1263	78.8737	65.5418	18.219
3-10	MTWD	0.00183578	0.255146	0.00135805	0.00421383	0.161399	0.0064047	0.14923	0.00102237	0.105389	0.000930596	0.000542959	0.00266389	0.000632493	0.00264787	0.000854826	0.0131013	0.194196	0.0016373	0.00241549	0.00128952	0.0231645	0.00478769	0.00729689	0.0578396	0.421804	0.16516	0.0681845	0.344851	6.02551	22.309	77.691	64.133	19.1015
3-11	MTWD	0.0019615	0.257281	0.00141553	0.00437948	0.158095	0.00631267	0.14917	0.00126196	0.104671	0.000977225	0.000463459	0.00263599	0.000663092	0.00257908	0.000930263	0.0119377	0.198351	0.0017674	0.00241178	0.00136346	0.0231134	0.00459389	0.00762447	0.0560392	0.421013	0.165277	0.0667385	0.346972	5.8451	21.7302	78.2698	65.2318	18.4296
3-12	MTWD	0.00254646	0.25017	0.00143672	0.0035714	0.169646	0.00724871	0.14833	0.00118751	0.116705	0.00168881	0.00061675	0.0031861	0.00086292	0.00294169	0.00111058	0.0125985	0.183877	0.0020902	0.00270546	0.00147153	0.0218437	0.00466819	0.00779925	0.0516966	0.427253	0.165244	0.0630642	0.344439	5.4402	21.8106	78.1894	64.4756	18.1271
3-13	MTWD	0.00280183	0.269508	0.00154742	0.0053793	0.153401	0.00721745	0.158784	0.000992328	0.107978	0.00135983	0.000700362	0.00303811	0.000995431	0.003396	0.000955639	0.0108899	0.17574	0.00146327	0.00223209	0.00112673	0.0225188	0.00478564	0.00814549	0.0550442	0.429489	0.177093	0.0664172	0.327001	5.72763	23.4188	76.5812	62.909	19.704
3-14	MTWD	0.00202244	0.252995	0.0015262	0.00483755	0.169212	0.00656582	0.15473	0.000990828	0.112233	0.000889996	0.000507279	0.00249971	0.000866317	0.00300116	0.000576221	0.0137398	0.183419	0.00100186	0.00271214	0.000755027	0.019245	0.0045521	0.00609289	0.0550285	0.426697	0.170914	0.0646999	0.337688	5.77407	22.4143	77.5857	64.4052	19.3225
3-15	MTWD	0.00241598	0.253225	0.00147936	0.00533425	0.162273	0.00703389	0.14749	0.00118906	0.1087	0.00134428	0.000591944	0.00288739	0.000771658	0.00325667	0.00100075	0.0127637	0.190991	0.0017637	0.00277151	0.00118855	0.0233457	0.00466744	0.00855532	0.0549598	0.422023	0.165413	0.0670583	0.345505	5.77313	22.2398	77.7602	64.0792	18.4395
3-16	MTWD	0.00212797	0.250938	0.00149437	0.00440258	0.176594	0.00718191	0.145817	0.00111009	0.11143	0.00153279	0.000489056	0.00302753	0.000746049	0.00311332	0.000820436	0.0123169	0.184526	0.00135872	0.00246071	0.00100352	0.0218098	0.00445796	0.00790597	0.0533362	0.433372	0.162927	0.0644489	0.339252	5.57969	22.2106	77.7894	64.3365	18.5961
3-17	MTWD_DHA	0.00356498	0.271969	0.0015043	0.0054975	0.161318	0.00688727	0.125449	0.000974203	0.142919	0.00148902	0.000465337	0.00203805	0.000957221	0.00293113	0.000940599	0.0131825	0.0691357	0.00176404	0.0287874	0.00103603	0.00230514	0.000397079	0.00869239	0.145795	0.441046	0.142412	0.184232	0.23231	17.4582	68.3109	31.6891	25.7685	54.3412
3-18	MTWD_DHA	0.00285164	0.280267	0.00107547	0.00514851	0.159728	0.00567816	0.1259	0.00107569	0.141648	0.000913095	0.00035369	0.0012088	0.000736959	0.00259451	0.000755046	0.0143861	0.0629328	0.00140182	0.0317751	0.000975141	0.00204638	0.000337227	0.008981	0.147229	0.445917	0.139986	0.188722	0.225375	17.9004	70.2256	29.7744	23.5098	55.0003
3-19	MTWD_DHA	0.00309479	0.270375	0.00138622	0.00604206	0.157655	0.00627005	0.125474	0.00180464	0.147388	0.00124413	0.000555704	0.00175732	0.000800979	0.00285944	0.00120501	0.0126761	0.0669236	0.00229033	0.0296714	0.00156856	0.0018997	0.000409843	0.00868144	0.147967	0.435864	0.142498	0.187121	0.234517	17.7638	69.4629	30.5371	24.9502	55.1644
3-20	MTWD_DHA	0.00334725	0.271491	0.00149174	0.00597544	0.155552	0.00646375	0.128645	0.00127689	0.158496	0.00113216	0.00037026	0.00148392	0.000873188	0.00263917	0.00101526	0.0120965	0.0591666	0.00181256	0.0324755	0.00124114	0.00198195	0.000377063	0.00822841	0.142367	0.43435	0.145301	0.183945	0.236404	17.4843	71.3191	28.6809	23.0495	55.462
3-21	MTWD_DHA	0.00439401	0.263036	0.00151339	0.00651064	0.158379	0.0065711	0.127253	0.000968475	0.139425	0.00197785	0.000625074	0.00232023	0.000957908	0.00332503	0.00186876	0.0134755	0.0728872	0.00335809	0.0290715	0.00200218	0.00178606	0.000611004	0.00863896	0.149044	0.433014	0.146171	0.187713	0.233103	17.8116	67.784	32.216	26.4549	54.0967
3-22	MTWD_DHA	0.00281604	0.271608	0.0012866	0.00629755	0.157544	0.00559697	0.141522	0.00104856	0.133868	0.00111277	0.000431325	0.00207754	0.000745727	0.00276265	0.00103251	0.0176169	0.0741248	0.00178122	0.0283887	0.00125638	0.00265813	0.000492928	0.00897171	0.134959	0.435895	0.158037	0.173065	0.233003	16.3348	64.4879	35.5121	27.74	50.5063
3-23	MTWD_DHA	0.0037578	0.271086	0.00142438	0.00732839	0.156929	0.00605247	0.133248	0.00121399	0.145166	0.00098664	0.00031659	0.00161886	0.00102818	0.00355017	0.00076605	0.0136743	0.0670071	0.00160207	0.0299341	0.00104705	0.002322	0.000462678	0.00797959	0.141498	0.435128	0.150719	0.18044	0.233713	17.1432	68.2491	31.7509	25.4898	53.8266
3-24	MTWD_DHA	0.00260864	0.276164	0.00141128	0.00487441	0.159438	0.00605176	0.131474	0.000887375	0.134848	0.00122804	0.000493191	0.00203405	0.000650782	0.00313166	0.0008303	0.0171437	0.0752235	0.00151037	0.0280445	0.000971568	0.002667	0.000493466	0.0089734	0.138847	0.441779	0.146817	0.176516	0.234888	16.6891	64.8009	35.1991	27.7176	51.1609
3-25	MTWD_LoSF.N6	0.00161174	0.246854	0.000460481	0.00330186	0.158275	0.00232227	0.214126	0.000644365	0.0662482	0.00190423	0.000440371	0.00610255	0.00021876	0.00216426	0.000913836	0.0126167	0.191564	0.00180898	0.00170959	0.00239104	0.021787	0.00568509	0.00545829	0.0513919	0.411368	0.228704	0.0587785	0.30115	5.31015	20.1783	79.8217	66.0081	17.7084
3-26	MTWD_LoSF.N6	0.00148618	0.253179	0.000775025	0.00290005	0.135674	0.00256956	0.220233	0.000689767	0.0802472	0.000854342	0.000475319	0.00487909	0.000399106	0.00225924	0.00064127	0.0139348	0.191169	0.00119151	0.00210641	0.00198445	0.0205394	0.00566616	0.00434457	0.0518007	0.393027	0.233341	0.0586508	0.314981	5.39071	20.1172	79.8828	66.0203	17.8894
3-27	MTWD_LoSF.N6	0.00111568	0.25961	0.000704387	0.00331709	0.159013	0.00269207	0.21496	0.00107914	0.0764862	0.000851909	0.000552368	0.00403876	0.000426914	0.00178463	0.000550899	0.014254	0.182452	0.000855937	0.00163346	0.00131495	0.0168477	0.00451123	0.0037338	0.0472148	0.421997	0.227028	0.0530089	0.297967	4.88482	19.4283	80.5717	67.4133	17.4452
3-28	MTWD_LoSF.N6	0.00132336	0.243001	0.000666634	0.00357575	0.147431	0.00281841	0.216941	0.00073416	0.0785041	0.00114589	0.000474782	0.0046149	0.00040286	0.00196116	0.000535971	0.0148815	0.196258	0.00129737	0.00223622	0.00184127	0.0203239	0.00489628	0.00450473	0.049628	0.394735	0.230458	0.0567718	0.318034	5.18642	19.2564	80.7436	67.0444	16.9536
3-29	MTWD_LoSF.N6	0.00131302	0.247461	0.000648138	0.00295135	0.144067	0.00279799	0.218798	0.000775758	0.0784794	0.00110407	0.000443989	0.00471235	0.000451788	0.00200544	0.000666057	0.0145537	0.193306	0.00129719	0.00216406	0.00201613	0.0198116	0.00480435	0.00455204	0.0508199	0.395909	0.231924	0.0579878	0.31418	5.2984	19.8392	80.1608	66.6545	17.5234
3-30	MTWD_LoSF.N6	0.00124918	0.248654	0.000725679	0.00285999	0.148849	0.00294489	0.217586	0.000838731	0.0774056	0.00119147	0.000406885	0.00509288	0.000492671	0.0021702	0.000625343	0.0136481	0.187461	0.00131681	0.00185393	0.00178173	0.0206784	0.00496393	0.00465635	0.052548	0.401885	0.230991	0.0595509	0.307573	5.44019	20.6635	79.3365	65.5894	18.3857
3-31	MTWD_LoSF.N6	0.00131825	0.241863	0.000624097	0.00380669	0.14798	0.00277244	0.216682	0.000897387	0.0791496	0.00125671	0.000514366	0.00502846	0.00035762	0.00203061	0.000720842	0.0152687	0.193418	0.00155168	0.0022064	0.0024783	0.0188722	0.00487664	0.00487177	0.0514543	0.394691	0.231392	0.0588901	0.315027	5.36607	20.1165	79.8835	66.4739	17.6839
3-32	MTWD_LoSF.N6	0.00131285	0.236015	0.000686492	0.00284532	0.145981	0.00275004	0.216824	0.000951393	0.0872244	0.00130279	0.00041569	0.00487299	0.000417929	0.00206156	0.000779202	0.0140188	0.195506	0.00191109	0.00224005	0.00264645	0.0198914	0.00500112	0.0041751	0.0501685	0.387302	0.230626	0.0570016	0.325071	5.24086	19.4445	80.5555	67.184	17.24
3-33	MTWD_LoSF.N6_DHA	0.00238075	0.272828	0.00064108	0.00459436	0.13599	0.00248559	0.197084	0.000688813	0.100959	0.0014119	0.000427464	0.00334111	0.000333799	0.00190497	0.000718604	0.0128157	0.0513865	0.00196223	0.0450173	0.00238661	0.00132362	0.000270579	0.00915401	0.149894	0.415291	0.210532	0.204399	0.169777	19.4912	75.6185	24.3815	19.0418	55.5448
3-34	MTWD_LoSF.N6_DHA	0.00215337	0.270554	0.000568551	0.00356417	0.138412	0.00249595	0.203336	0.000545752	0.0988172	0.00104365	0.00028638	0.00289439	0.000359247	0.00173758	0.000994292	0.0117661	0.048542	0.00201373	0.0473197	0.00254685	0.00141705	0.000233706	0.00898575	0.149413	0.41517	0.215406	0.206078	0.163346	19.6733	76.8532	23.1468	18.1345	55.8183
3-35	MTWD_LoSF.N6_DHA	0.00190284	0.275851	0.000445737	0.00401972	0.132973	0.00220758	0.201284	0.000515096	0.0871233	0.000940129	0.000306636	0.00286473	0.000295497	0.00192435	0.000569274	0.0149816	0.0612167	0.00202308	0.0460865	0.00307152	0.00164972	0.000401098	0.00971211	0.147635	0.414259	0.213893	0.20373	0.168119	19.3722	72.2209	27.7791	21.7325	52.4119
3-36	MTWD_LoSF.N6_DHA	0.00237133	0.268524	0.000597019	0.00427086	0.138389	0.0024385	0.200756	0.00079681	0.0993713	0.00122782	0.000400605	0.00308768	0.000432197	0.00184173	0.000950319	0.0116062	0.04797	0.00202516	0.0481981	0.00258066	0.00125577	0.000319453	0.00896551	0.151623	0.413488	0.213731	0.209219	0.163562	19.9821	77.3461	22.6539	17.7708	56.1695
3-37	MTWD_LoSF.N6_DHA	0.00246638	0.270476	0.000592788	0.00394578	0.137488	0.00262882	0.200305	0.000713706	0.10021	0.0012637	0.000316642	0.00313975	0.000475859	0.00175517	0.00106538	0.0114263	0.0483384	0.00211275	0.0459148	0.00254441	0.0012533	0.000274982	0.00857894	0.152713	0.414872	0.213156	0.207683	0.164289	19.8628	77.172	22.828	18.0031	56.8764
3-38	MTWD_LoSF.N6_DHA	0.00189918	0.263566	0.000552354	0.00405991	0.130149	0.00214928	0.194974	0.000646699	0.0963197	0.000911393	0.000332253	0.00263041	0.000401446	0.00171014	0.000712799	0.0130111	0.0526849	0.00167696	0.050426	0.00230919	0.00146755	0.000248736	0.00837799	0.145609	0.398915	0.206675	0.204815	0.166421	19.6035	75.2002	24.7998	19.3819	53.5672
3-39	MTWD_LoSF.N6_DHA	0.00232599	0.271651	0.000653797	0.00441288	0.128418	0.00232665	0.202196	0.000701127	0.0959999	0.00103967	0.000275289	0.00255577	0.000422349	0.00171631	0.000963102	0.0110625	0.0472617	0.00183057	0.048227	0.00243592	0.00130193	0.000209016	0.00889665	0.153499	0.406228	0.214581	0.211045	0.158528	20.1726	77.8763	22.1237	17.4747	56.7553

## Sheet: Study 1 Tisue FA Profile
As published in Bates et al. 2016. (https://doi.org/10.1371/journal.pone.0160622)																																							EPA						DPA	DHA
Sample ID	Diet	Tissue	C12:0	C14:0	C14:1 9c	C15:0	C16:0	C16:1 9t	C16:1 7c/8c	C16:1 9c	C17:0	C17:1 9c	C17:1 10c	C18:0	C18:1 5t	C18:1 6-8t	C18:1 9t	C18:1 10t	C18:1 11t	C18:1 12t	C18:1 9c	C18:1 11c	C18:1 12c	C18:1 13c	C18:1 14c/16t	C19:0	C18:2 9c,12c (n-6)	C20:0	C18:3 6c,9c,12c (n-6)	C18:3 9c,12c,15c (n-3)	C20:1 11c	CLA 9c,11t	C20:2 11c,14c (n-6)	C20:3 5c,8c,11c (n-9)	C22:0	C20:3 8c,11c,14c (n-6)	C20:4 5c,8c,11c,14c (n-6)	C22:2 13c,16c (n-6)	C20:5 5c,8c,11c,14c,17c (n-3)	C24:0	C22:3 13c,16c,19c (n-3)	C24:1 15c	C22:4 7c,10c, 13c,16c (n-6)	C22:5 4c,7c,10c,13c,16c (n-6)	C22:5 7c,10c,13c,16c,19c (n-3)	C22:6 4c,7c,10c,13c,16c,19c (n-3)	∑ Unknown	SFA	MUFA
1-9	HF AIN-93G	Kidney	0.026	0.525	0.06	0.049	18.443	0.024	0.352	3.839	0.126	0.054	0.613	11.091	0.054	0.034	0.011	0.012	0	0.07	26.37	2.364	0.034	0.107	0.041	0.037	9.775	0.094	0.053	0.162	0.331	0.015	0.181	0.084	0.044	0.537	15.745	0	0.086	0.061	0.144	0.047	0.407	0.46	0.236	5.309	1.893	30.496	34.417
1-10	HF AIN-93G	Kidney	0.019	0.324	0.018	0.041	17.446	0.021	0.288	1.428	0.136	0	0.826	15.199	0.071	0.031	0.014	0.014	0	0.085	18.771	2.145	0.066	0.125	0.046	0.041	8.773	0.114	0.044	0.083	0.292	0.011	0.201	0.078	0.053	0.617	21.356	0	0.098	0.085	0.074	0.067	0.601	0.568	0.3	6.874	2.557	33.458	24.308
1-11	HF AIN-93G	Kidney	0.011	0.17	0.004	0.042	18.155	0.011	0.177	0.587	0.152	0	1.002	17.362	0.087	0.024	0.011	0.01	0	0.104	11.533	1.976	0.044	0.168	0.047	0.051	9.096	0.129	0.061	0.062	0.3	0.01	0.268	0.089	0.074	0.777	23.879	0	0.121	0.096	0.046	0.073	0.731	0.676	0.378	8.054	3.35	36.242	16.158
1-12	HF AIN-93G	Kidney	0.026	0.556	0.064	0.054	19.693	0.026	0.344	3.678	0.125	0.047	0.745	11.87	0.052	0.028	0.022	0.011	0	0.081	21.528	2.243	0.028	0.101	0.032	0.038	9.064	0.087	0.076	0.121	0.304	0.017	0.166	0.106	0.045	0.616	17.454	0	0.113	0.068	0.166	0.06	0.596	0.55	0.257	6.278	2.462	32.562	29.394
1-13	HF AIN-93G	Kidney	0.027	0.605	0.08	0.045	19.61	0.022	0.341	3.89	0.109	0.043	0.709	12.014	0.043	0.032	0.008	0.012	0	0.074	22.96	2.392	0.052	0.097	0.039	0.027	8.211	0.083	0.049	0.133	0.291	0.018	0.157	0.11	0.042	0.556	17.312	0	0.076	0.059	0.108	0.055	0.51	0.683	0.244	6.051	2.021	32.621	31.14
1-14	HF AIN-93G	Kidney	0.013	0.242	0.009	0.045	20.066	0.012	0.249	0.993	0.133	0	0.758	15.261	0.092	0.034	0	0.013	0	0.082	12.828	1.716	0.041	0.128	0.042	0.044	11.447	0.119	0.043	0.057	0.263	0.008	0.209	0.068	0.05	1.169	10.644	0	3.691	0.098	0.059	0.065	0.055	0.006	0.493	16.097	2.558	36.071	17.325
1-15	HF AIN-93G	Kidney	0.015	0.242	0.011	0.043	18.986	0.019	0.199	0.999	0.144	0	0.84	16.554	0.088	0.033	0.016	0.018	0	0.094	12.693	2.2	0.04	0.153	0.047	0.047	7.813	0.107	0.049	0.067	0.263	0.011	0.212	0.106	0.04	0.72	23.361	0	0.11	0.083	0.074	0.065	0.771	1.016	0.364	7.98	3.306	36.261	17.778
1-16	HF AIN-93G	Kidney	0.029	0.627	0.082	0.048	18.681	0.03	0.358	4.849	0.107	0.062	0.558	9.766	0.044	0.034	0.013	0.013	0	0.066	29.222	2.387	0.041	0.092	0.041	0.029	9.379	0.086	0.044	0.18	0.325	0.019	0.15	0.079	0.04	0.471	13.948	0	0.069	0.057	0.2	0.046	0.4	0.401	0.225	4.981	1.723	29.47	38.263
1-17	HF AIN-93G_LoDHA	Kidney	0.011	0.18	0.004	0.042	19.954	0.014	0.197	0.693	0.137	0	0.817	16.182	0.083	0.023	0.011	0.013	0	0.091	10.924	1.749	0.034	0.126	0.04	0.051	10.738	0.123	0.036	0.057	0.232	0.012	0.202	0.075	0.067	1.166	12.874	0	3.066	0.106	0.044	0.066	0.059	0.009	0.431	16.556	2.709	36.853	15.117
1-18	HF AIN-93G_LoDHA	Kidney	0.012	0.163	0.005	0.041	19.249	0.017	0.162	0.646	0.15	0	0.918	18.368	0.146	0.025	0	0.015	0	0.094	10.374	2.112	0.05	0.197	0.058	0.051	8.465	0.122	0.048	0.061	0.257	0	0.232	0.086	0.06	0.798	23.55	0	0.13	0.103	0.089	0.07	0.611	0.618	0.362	8.214	3.272	38.319	15.146
1-19	HF AIN-93G_LoDHA	Kidney	0.021	0.304	0.01	0.051	21.236	0.016	0.281	0.945	0.141	0	0.851	14.789	0.103	0.023	0.013	0.015	0	0.093	13.623	1.526	0.039	0.121	0.04	0.052	12.138	0.112	0.045	0.074	0.258	0	0.216	0.041	0.088	1.091	9.774	0	2.699	0.107	0.09	0.074	0.065	0.01	0.439	15.597	2.79	36.901	18.031
1-20	HF AIN-93G_LoDHA	Kidney	0.073	0.997	0.101	0.056	22.105	0.028	0.371	5.119	0.111	0.06	0.446	9.234	0.047	0.032	0.019	0.017	0	0.056	27.208	1.693	0.065	0.081	0.039	0.03	10.617	0.089	0.031	0.188	0.272	0.022	0.136	0.036	0.045	0.635	5.83	0	2.127	0.068	0.256	0.044	0.032	0.005	0.299	9.726	1.554	32.808	35.698
1-21	HF AIN-93G_LoDHA	Kidney	0.013	0.168	0.005	0.04	19.881	0.012	0.23	0.639	0.141	0	0.894	15.772	0.08	0.016	0.01	0.013	0	0.09	11.47	1.891	0.033	0.105	0.037	0.043	10.783	0.111	0.036	0.066	0.243	0	0.21	0.073	0.045	1.227	13.907	0	2.249	0.097	0.04	0.072	0.078	0.011	0.433	16.14	2.596	36.311	15.84
1-22	HF AIN-93G_LoDHA	Kidney	0.012	0.192	0.004	0.041	19.407	0.01	0.226	0.696	0.136	0	0.918	15.657	0.072	0.021	0.022	0.013	0	0.092	12.03	1.732	0.027	0.102	0.036	0.045	11.536	0.115	0.036	0.073	0.24	0.018	0.224	0.057	0.072	1.236	13.08	0	2.568	0.095	0.04	0.069	0.073	0.008	0.475	15.886	2.611	35.772	16.31
1-23	HF AIN-93G_LoDHA	Kidney	0.025	0.435	0.012	0.042	20.417	0.014	0.329	1.056	0.124	0	0.767	13.464	0.068	0.023	0.008	0.012	0	0.082	19.116	1.552	0.036	0.109	0.037	0.043	11.396	0.115	0.029	0.088	0.274	0	0.175	0.04	0.055	0.91	10.761	0	1.95	0.079	0.051	0.055	0.064	0.008	0.349	13.562	2.265	34.799	23.55
1-24	HF AIN-93G_LoDHA	Kidney	0.23	2.178	0.121	0.075	28.139	0.036	0.198	4.742	0.136	0.052	0.322	10.756	0.041	0.028	0.012	0.022	0	0.039	15.764	1.052	0.048	0.054	0.031	0.041	6.487	0.093	0.012	0.089	0.152	0.018	0.051	0	0.039	0.206	0.931	0	7.769	0.069	0.142	0.023	0	0	0.495	17.385	1.923	41.756	22.737
1-25	HF AIN-93G_HiDHA	Kidney	0.024	0.39	0.014	0.047	20.309	0.016	0.258	1.195	0.131	0	0.685	14.272	0.053	0	0.183	0.012	0	0.071	13.726	1.622	0.04	0.073	0.03	0.039	10.575	0.105	0.023	0.059	0.194	0.163	0.15	0.032	0.056	0.852	4.765	0	6.841	0.095	0.041	0.049	0.014	0.008	0.525	18.811	3.451	35.468	18.221
1-26	HF AIN-93G_HiDHA	Kidney	0.054	0.675	0.041	0.054	21.279	0.023	0.257	2.244	0.13	0.035	0.607	12.892	0.05	0.022	0.008	0.014	0	0.071	16.701	1.466	0.044	0.067	0.028	0.041	11.434	0.096	0.021	0.117	0.19	0.014	0.138	0.019	0.035	0.649	3.442	0	6.56	0.078	0.071	0.041	0.011	0.003	0.474	17.571	2.233	35.334	21.909
1-27	HF AIN-93G_HiDHA	Kidney	0.137	1.662	0.146	0.066	25.421	0.039	0.422	7.118	0.105	0.075	0.283	7	0.023	0.032	0.014	0.017	0	0.041	28.984	1.584	0.044	0.051	0.033	0.023	9.445	0.059	0.018	0.205	0.196	0.024	0.075	0.016	0.026	0.381	1.982	0	3.148	0.051	0.159	0.032	0.006	0	0.295	9.423	1.137	34.55	39.134
1-28	HF AIN-93G_HiDHA	Kidney	0.016	0.299	0.012	0.046	20.16	0.014	0.3	1.103	0.127	0	0.916	14.673	0.073	0.018	0.009	0.013	0	0.091	13.134	1.829	0.037	0.086	0.035	0.04	11.349	0.103	0.04	0.074	0.25	0	0.2	0.069	0.05	1.202	12.091	0	2.668	0.084	0.062	0.062	0.09	0.009	0.508	15.248	2.812	35.598	17.982
1-29	HF AIN-93G_HiDHA	Kidney	0.025	0.397	0.017	0.047	21.444	0.018	0.241	1.317	0.132	0	0.631	14.564	0.082	0.018	0.012	0.015	0	0.065	12.371	1.62	0.036	0.089	0.032	0.043	10.407	0.105	0.02	0.071	0.179	0.008	0.147	0.029	0.051	0.768	3.753	0	8.072	0.101	0.087	0.055	0.011	0.004	0.573	19.753	2.591	36.909	16.798
1-30	HF AIN-93G_HiDHA	Kidney	0.023	0.353	0.018	0.045	20.441	0.016	0.285	1.406	0.122	0	0.659	13.997	0.057	0.017	0.011	0.013	0	0.066	13.876	1.89	0.047	0.083	0.032	0.035	10.353	0.096	0.022	0.066	0.192	0	0.151	0.045	0.033	0.92	5.231	0	7.046	0.086	0.051	0.057	0.015	0	0.567	18.99	2.588	35.231	18.725
1-31	HF AIN-93G_HiDHA	Kidney	0.104	1.557	0.087	0.057	23.322	0.024	0.479	4.041	0.106	0.056	0.336	8.877	0.031	0.039	0	0.016	0	0.039	29.357	1.54	0.052	0.051	0.025	0.026	10.255	0.068	0.015	0.133	0.191	0.019	0.086	0.017	0.046	0.458	2.176	0	3.87	0.052	0.125	0.032	0.01	0	0.335	10.495	1.395	34.215	36.396
1-32	HF AIN-93G_HiDHA	Kidney	0.068	1.197	0.057	0.042	23.583	0.021	0.336	2.838	0.107	0.034	0.463	11.162	0.04	0	0.038	0.016	0	0.059	23.862	1.484	0.049	0.056	0.033	0.035	9.699	0.11	0.016	0.083	0.222	0.011	0.111	0.016	0.028	0.55	2.763	0	4.763	0.069	0.07	0.04	0.007	0	0.384	13.692	1.786	36.401	29.648
1-9	HF AIN-93G	Lung	0.021	1.94	0.039	0.131	43.623	0.036	3.479	4.866	0.107	0.057	0.307	5.337	0.047	0	0.037	0	0.008	0.025	20.255	1.498	0.027	0.066	0.036	0.024	4.56	0.046	0.103	0.086	0.236	0.015	0.114	0.085	0.028	0.291	5.45	0.015	0.039	0.059	0.284	0.093	1.388	0.374	0.213	1.386	3.173	51.316	31.112
1-10	HF AIN-93G	Lung	0.024	1.979	0.04	0.13	41.096	0.034	3.428	4.889	0.094	0.057	0.317	5.367	0.035	0	0.034	0	0.008	0.028	21.143	1.539	0.05	0.065	0.039	0.02	4.767	0.04	0.09	0.075	0.241	0.014	0.125	0.091	0.033	0.285	6.102	0.017	0.034	0.057	0.232	0.105	1.649	0.386	0.232	1.483	3.527	48.84	32.052
1-11	HF AIN-93G	Lung	0.028	1.556	0.053	0.103	34.516	0.039	2.561	4.755	0.103	0.062	0.375	5.974	0.04	0	0.04	0	0.01	0.036	27.407	1.8	0.037	0.081	0.048	0.028	5.733	0.06	0.104	0.09	0.345	0.017	0.144	0.1	0.034	0.346	5.486	0.02	0.039	0.059	0.221	0.103	1.66	0.42	0.222	1.44	3.705	42.461	37.792
1-12	HF AIN-93G	Lung	0.019	2.181	0.035	0.136	42.92	0.034	3.637	5.104	0.099	0.06	0.266	4.991	0.025	0	0.025	0.008	0.009	0.024	19.094	1.536	0.045	0.054	0.031	0.017	4.793	0.034	0.091	0.076	0.218	0.011	0.13	0.091	0.029	0.273	6.162	0.015	0.033	0.048	0.169	0.101	1.554	0.4	0.217	1.56	3.648	50.474	30.306
1-13	HF AIN-93G	Lung	0.019	2.261	0.037	0.137	44.047	0.032	3.933	5.523	0.079	0.059	0.243	4.17	0.019	0	0.026	0.008	0.009	0.023	20.269	1.573	0.029	0.052	0.029	0.011	4.471	0.03	0.091	0.072	0.205	0.012	0.098	0.094	0.021	0.249	5.476	0.013	0.028	0.046	0.135	0.092	1.245	0.478	0.186	1.346	3.026	50.821	32.161
1-14	HF AIN-93G	Lung	0.038	2.231	0.06	0.139	40.587	0.038	2.881	5.807	0.091	0.058	0.28	4.78	0.031	0	0.021	0.006	0.008	0.021	20.422	1.441	0.047	0.056	0.034	0.016	5.3	0.035	0.063	0.071	0.194	0.016	0.112	0.046	0.025	0.422	2.184	0.015	0.544	0.06	0.259	0.118	0.184	0.01	0.668	6.511	4.071	48.002	31.523
1-15	HF AIN-93G	Lung	0.018	1.814	0.029	0.135	41.713	0.036	3.638	4.263	0.104	0.054	0.341	5.387	0.035	0	0.024	0.009	0.009	0.032	20.084	1.547	0.05	0.065	0.036	0.018	4.823	0.041	0.106	0.075	0.249	0.011	0.131	0.103	0.024	0.324	6.155	0.017	0.036	0.056	0.221	0.109	1.706	0.61	0.278	1.547	3.934	49.31	30.61
1-16	HF AIN-93G	Lung	0.03	1.72	0.062	0.108	37.677	0.035	3.128	5.483	0.094	0.063	0.327	5.035	0.041	0	0.032	0.012	0.012	0.032	24.624	1.707	0.059	0.073	0.04	0.023	5.278	0.045	0.1	0.087	0.27	0.018	0.116	0.089	0.038	0.304	5.137	0.017	0.036	0.051	0.296	0.101	1.445	0.339	0.231	1.345	4.244	44.821	36.101
1-17	HF AIN-93G_LoDHA	Lung	0.033	2.204	0.051	0.139	45.276	0.037	3.958	5.416	0.09	0.06	0.225	4.279	0.032	0	0.023	0.013	0.013	0.024	19.763	1.262	0.047	0.08	0.044	0.019	4.526	0.036	0.057	0.063	0.192	0.016	0.084	0.039	0.033	0.339	1.71	0.009	0.359	0.052	0.188	0.077	0.15	0.011	0.491	5.641	2.837	52.161	31.317
1-18	HF AIN-93G_LoDHA	Lung
1-19	HF AIN-93G_LoDHA	Lung	0.026	2.404	0.035	0.147	46.278	0.038	3.187	4.892	0.09	0.048	0.217	4.398	0.025	0	0.02	0.007	0.007	0.02	17.343	1.071	0.032	0.039	0.025	0.015	4.49	0.036	0.056	0.049	0.18	0.014	0.107	0.034	0.039	0.367	2.075	0.014	0.511	0.06	0.162	0.102	0.156	0.015	0.481	6.709	3.978	53.493	27.288
1-20	HF AIN-93G_LoDHA	Lung	0.032	2.516	0.057	0.145	46.581	0.039	3.573	6.073	0.084	0.058	0.204	3.771	0.027	0	0.017	0.02	0.008	0.015	17.69	1.127	0.035	0.045	0.028	0.013	4.212	0.031	0.06	0.059	0.152	0.022	0.072	0.033	0.031	0.293	1.623	0.011	0.528	0.051	0.201	0.086	0.123	0.012	0.519	6.04	3.68	53.255	29.254
1-21	HF AIN-93G_LoDHA	Lung	0.038	2.044	0.038	0.138	41.554	0.03	3.796	4.42	0.098	0.056	0.302	4.613	0.031	0	0.018	0.008	0.008	0.027	21.666	1.389	0.047	0.052	0.035	0.019	5.444	0.032	0.067	0.068	0.218	0.011	0.106	0.047	0.024	0.423	2.296	0.012	0.358	0.049	0.179	0.101	0.229	0.011	0.574	5.792	3.531	48.609	32.242
1-22	HF AIN-93G_LoDHA	Lung	0.042	1.914	0.057	0.123	38.782	0.04	3.259	5.089	0.094	0.057	0.296	4.624	0.035	0	0.022	0.009	0.01	0.026	22.63	1.389	0.04	0.061	0.038	0.019	5.831	0.033	0.068	0.091	0.21	0.014	0.116	0.039	0.03	0.429	2.144	0.015	0.37	0.053	0.215	0.109	0.212	0.019	0.613	5.653	5.079	45.714	33.377
1-23	HF AIN-93G_LoDHA	Lung	0.021	2.292	0.023	0.157	47.781	0.032	3.915	4.233	0.095	0.047	0.248	4.415	0.025	0	0.018	0.008	0.008	0.023	16.107	0.951	0.03	0.044	0.026	0.013	4.443	0.034	0.066	0.056	0.161	0.012	0.097	0.034	0.031	0.384	2.532	0.013	0.443	0.061	0.142	0.095	0.22	0.014	0.492	6.572	3.586	54.9	25.994
1-24	HF AIN-93G_LoDHA	Lung	0.041	2.145	0.062	0.135	43.023	0.033	4.59	5.883	0.089	0.059	0.241	3.839	0.026	0	0.022	0.008	0.009	0.022	21.595	1.388	0.036	0.053	0.032	0.013	5.211	0.029	0.065	0.081	0.173	0.012	0.083	0.039	0.031	0.31	1.699	0.011	0.338	0.041	0.213	0.071	0.152	0.009	0.486	5.052	2.551	49.386	34.303
1-25	HF AIN-93G_HiDHA	Lung	0.061	2.754	0.064	0.152	44.641	0.041	3.475	6.18	0.093	0.066	0.195	3.88	0.025	0	0.022	0.011	0.01	0.019	19.329	1.228	0.04	0.048	0.033	0.013	4.461	0.027	0.036	0.057	0.135	0.019	0.063	0.021	0.019	0.253	0.644	0.01	0.711	0.048	0.201	0.076	0.028	0.01	0.542	6.959	3.297	51.688	30.997
1-26	HF AIN-93G_HiDHA	Lung	0.062	2.662	0.074	0.147	44.409	0.042	2.907	6.228	0.095	0.065	0.217	4.491	0.036	0	0.021	0.007	0.01	0.018	18.915	1.201	0.037	0.053	0.03	0.019	4.622	0.035	0.039	0.062	0.152	0.016	0.084	0.02	0.024	0.256	0.577	0.011	0.704	0.052	0.286	0.071	0.024	0.006	0.548	7.572	3.092	51.996	30.084
1-27	HF AIN-93G_HiDHA	Lung	0.071	2.717	0.08	0.148	42.444	0.04	3.133	6.839	0.095	0.07	0.201	3.899	0.028	0	0.023	0.013	0.011	0.019	21.619	1.338	0.039	0.05	0.032	0.016	4.799	0.026	0.034	0.077	0.133	0.023	0.068	0.021	0.025	0.233	0.582	0.011	0.628	0.046	0.291	0.071	0.027	0.009	0.503	6.528	2.939	49.487	33.739
1-28	HF AIN-93G_HiDHA	Lung	0.059	2.626	0.068	0.143	42.992	0.044	3.048	6.267	0.092	0.066	0.208	4.077	0.029	0	0.02	0.007	0.011	0.018	19.686	1.266	0.032	0.047	0.03	0.016	4.69	0.033	0.037	0.064	0.145	0.021	0.075	0.02	0.024	0.25	0.626	0.013	0.711	0.052	0.225	0.086	0.031	0.013	0.551	7.388	4.09	50.114	31.078
1-29	HF AIN-93G_HiDHA	Lung	0.067	2.761	0.084	0.142	43.73	0.045	3.111	6.913	0.09	0.065	0.209	3.992	0.028	0	0.02	0.01	0.012	0.018	18.484	1.249	0.033	0.045	0.029	0.015	4.639	0.029	0.037	0.082	0.126	0.018	0.069	0.022	0.022	0.246	0.541	0.011	0.79	0.061	0.265	0.076	0.021	0.009	0.638	7.351	3.791	50.909	30.557
1-30	HF AIN-93G_HiDHA	Lung	0.059	2.392	0.052	0.135	41.949	0.037	3.607	5.346	0.09	0.066	0.15	4.325	0.033	0	0.021	0.007	0.009	0.012	21.759	1.394	0.031	0.144	0.071	0.016	5.079	0.03	0.035	0.064	0.174	0.017	0.072	0.028	0.03	0.28	0.657	0.01	0.677	0.047	0.272	0.082	0.032	0.005	0.67	6.965	3.071	49.073	32.995
1-31	HF AIN-93G_HiDHA	Lung	0.061	2.812	0.066	0.15	45.189	0.039	3.638	6.295	0.091	0.062	0.184	3.801	0.026	0	0.019	0.006	0.01	0.017	18.317	1.103	0.026	0.046	0.029	0.012	4.897	0.022	0.036	0.077	0.118	0.014	0.065	0.019	0.027	0.234	0.555	0.009	0.733	0.043	0.205	0.069	0.022	0.008	0.587	7.074	3.188	52.208	30.07
1-32	HF AIN-93G_HiDHA	Lung	0.07	2.52	0.13	0.112	38.36	0.044	2.113	8.723	0.081	0.069	0.201	4.493	0.035	0	0.031	0.008	0.011	0.018	23.651	1.531	0.036	0.058	0.038	0.016	4.606	0.036	0.032	0.076	0.146	0.019	0.065	0.022	0.031	0.229	0.513	0.011	0.603	0.05	0.38	0.071	0.022	0.011	0.553	6.889	3.284	45.769	36.914
1-9	HF AIN-93G	Spleen	0.032	0.943	0.069	0.062	19.084	0.033	0.681	5.472	0.092	0.095	0.066	4.139	0.004	0.012	0.042	0.016	0.019	0	50.074	2.56	0.051	0.09	0.062	0.024	9.495	0.08	0.028	0.187	0.419	0.043	0.154	0.053	0	0.155	2.426	0.004	0.009	0.029	0.718	0.034	0.511	0.119	0.084	0.476	1.257	24.485	59.799
1-10	HF AIN-93G	Spleen	0.021	0.682	0.038	0.078	23.316	0.026	0.552	3.076	0.14	0.052	0.387	11.03	0.009	0.01	0.037	0.015	0.021	0.058	27.591	2.507	0.035	0.109	0.057	0.038	7.588	0.073	0.034	0.103	0.393	0.015	0.357	0.093	0	0.464	11.868	0.02	0.043	0.052	0.329	0.075	2.273	0.493	0.335	2.289	3.221	35.43	35.048
1-11	HF AIN-93G	Spleen	0.007	0.401	0.005	0.1	27.238	0.023	0.43	0.799	0.203	0.017	0.571	18.107	0.018	0.013	0.028	0.024	0.019	0.078	11.712	2.045	0.026	0.141	0.057	0.067	6.216	0.104	0.038	0.069	0.439	0	0.564	0.095	0	0.69	15.882	0.03	0.041	0.077	0.203	0.105	3.358	0.776	0.427	3.356	5.402	46.304	16.55
1-12	HF AIN-93G	Spleen	0.014	0.545	0.031	0.086	25.159	0.028	0.505	2.457	0.169	0.04	0.46	14.677	0.012	0.012	0.031	0.02	0.017	0.067	17.177	2.563	0.028	0.115	0.059	0.053	6.374	0.07	0.026	0.071	0.4	0	0.511	0.105	0	0.619	14.659	0.029	0.036	0.051	0.381	0.09	3.175	0.722	0.382	3.39	4.584	40.824	24.112
1-13	HF AIN-93G	Spleen	0.008	0.476	0.018	0.08	25.472	0.023	0.524	1.742	0.147	0.033	0.573	14.521	0.012	0.012	0.033	0.013	0.02	0.079	16.274	2.849	0.027	0.119	0.057	0.037	6.314	0.073	0.034	0.081	0.395	0.01	0.465	0.144	0	0.669	15.662	0.027	0.046	0.06	0.241	0.101	3.378	0.994	0.419	3.057	4.683	40.874	22.904
1-14	HF AIN-93G	Spleen	0.064	1.383	0.107	0.073	22.902	0.039	0.73	7.034	0.094	0.087	0.111	5.307	0.004	0.006	0.038	0.012	0.019	0.022	41.413	2.13	0.042	0.083	0.062	0.019	8.755	0.054	0.016	0.162	0.285	0.034	0.151	0.028	0	0.382	1.922	0	0.33	0.027	0.77	0.036	0.146	0.007	0.455	3.297	1.36	29.923	52.26
1-15	HF AIN-93G	Spleen	0.073	0.534	0.013	0.096	27.439	0.028	0.563	1.456	0.181	0.032	0.48	15.475	0.038	0.015	0.031	0.024	0.036	0.077	13.318	2.271	0.034	0.134	0.077	0.058	5.765	0.085	0.033	0.063	0.413	0.009	0.425	0.107	0	0.644	13.757	0.177	0.161	0.069	0.32	0.107	2.732	0.878	0.438	3.197	8.135	44.01	19.147
1-16	HF AIN-93G	Spleen	0.02	0.498	0.007	0.106	29.688	0.023	0.482	0.997	0.222	0.019	0.403	19.083	0.02	0.015	0.028	0.026	0.02	0.065	10.629	2.177	0.021	0.2	0.09	0.076	5.566	0.108	0.036	0.052	0.4	0	0.542	0.096	0	0.755	14.734	0	0.054	0.085	0.436	0.102	3.006	0.638	0.48	3.105	4.89	49.886	15.724
1-17	HF AIN-93G_LoDHA	Spleen	0.062	1.357	0.101	0.074	23.206	0.042	0.617	6.963	0.096	0.097	0.116	4.713	0.004	0.01	0.038	0.014	0.019	0.021	42.526	2.186	0.05	0.068	0.045	0.021	9.233	0.057	0.024	0.18	0.314	0.035	0.126	0.028	0	0.32	1.727	0	0.188	0.027	0.652	0.035	0.118	0.008	0.314	2.775	1.392	29.613	53.266
1-18	HF AIN-93G_LoDHA	Spleen	0.021	0.782	0.061	0.099	28.46	0.028	0.485	3.886	0.178	0.034	0.336	14.46	0.01	0.014	0.035	0.031	0.02	0.05	19.041	2.292	0.033	0.14	0.07	0.057	5.938	0.086	0.031	0.077	0.363	0.016	0.39	0.077	0	0.571	11.516	0	0.04	0.063	1.279	0.079	2.247	0.478	0.36	2.349	3.419	44.206	27.008
1-19	HF AIN-93G_LoDHA	Spleen	0.024	0.747	0.034	0.095	26.166	0.025	0.562	2.408	0.16	0.039	0.375	12.799	0.01	0.008	0.028	0.013	0.024	0.053	20.437	2.049	0.031	0.169	0.073	0.055	9.296	0.079	0.033	0.066	0.418	0.011	0.453	0.059	0	1.121	6.037	0	0.663	0.058	0.329	0.095	0.354	0.018	0.99	9.825	3.71	40.183	26.851
1-20	HF AIN-93G_LoDHA	Spleen	0.039	1.092	0.059	0.104	28.169	0.034	0.556	3.872	0.172	0.048	0.286	11.758	0.009	0.009	0.033	0.023	0.03	0.042	24.568	1.87	0.035	0.081	0.044	0.058	8.001	0.103	0.019	0.092	0.366	0.01	0.281	0.046	0	0.756	3.919	0	0.613	0.074	1.161	0.085	0.205	0.021	0.714	6.81	3.732	41.569	32.05
1-21	HF AIN-93G_LoDHA	Spleen	0.056	1.273	0.098	0.079	24.329	0.043	0.696	6.516	0.108	0.089	0.166	4.861	0.004	0.007	0.033	0.016	0.02	0.03	39.634	2.194	0.046	0.073	0.05	0.02	10.379	0.035	0.024	0.216	0.249	0.024	0.148	0.041	0	0.408	2.562	0	0.237	0.025	0.463	0.036	0.141	0.012	0.333	2.929	1.296	30.786	50
1-22	HF AIN-93G_LoDHA	Spleen	0.013	0.615	0.021	0.112	30.376	0.022	0.546	1.673	0.211	0.024	0.288	16.633	0.015	0.011	0.026	0.022	0.021	0.045	13.071	2.023	0.026	0.265	0.11	0.065	7.667	0.09	0.034	0.083	0.357	0	0.472	0.07	0	1.186	7.369	0	0.697	0.085	0.537	0.106	0.483	0.031	1.145	9.065	4.286	48.2	18.672
1-23	HF AIN-93G_LoDHA	Spleen	0.017	0.54	0.006	0.116	30.757	0.022	0.481	0.932	0.23	0.018	0.391	18.965	0.012	0.009	0.024	0.026	0.016	0.047	12.367	1.598	0.008	0.128	0.048	0.09	7.858	0.136	0.04	0.078	0.393	0	0.446	0.053	0	1.157	6.998	0	0.55	0.105	0.407	0.113	0.419	0.031	0.805	8.672	4.89	50.956	16.639
1-24	HF AIN-93G_LoDHA	Spleen	0.06	1.217	0.094	0.075	20.954	0.038	0.847	6.478	0.093	0.099	0.101	3.638	0.003	0.007	0.033	0.012	0.018	0.022	46.758	2.303	0.048	0.059	0.049	0.013	10.27	0.035	0.018	0.219	0.267	0.029	0.131	0.025	0	0.283	1.58	0	0.182	0.015	0.308	0.025	0.115	0.006	0.316	2.22	0.935	26.1	57.261
1-25	HF AIN-93G_HiDHA	Spleen	0.092	1.926	0.122	0.105	30.877	0.05	0.522	6.949	0.137	0.072	0	7.513	0.006	0.007	0.033	0.016	0.029	0.014	27.486	1.902	0.037	0.202	0.095	0.031	8.149	0.053	0.025	0.15	0.234	0.023	0.165	0.034	0	0.503	1.328	0.015	0.899	0.043	0.893	0.052	0.049	0.006	0.617	6.707	1.832	40.777	37.828
1-26	HF AIN-93G_HiDHA	Spleen	0.034	0.953	0.025	0.127	30.107	0.033	0.498	1.243	0.226	0.02	0.288	16.482	0.037	0.008	0.025	0.024	0.025	0.039	12.436	1.911	0.026	0.254	0.252	0.083	8.379	0.125	0.028	0.057	0.358	0	0.366	0.05	0	0.958	2.252	0	1.727	0.107	0.416	0.09	0.082	0.014	1.109	13.534	5.188	48.244	17.592
1-27	HF AIN-93G_HiDHA	Spleen	0.099	1.917	0.134	0.099	25.641	0.071	0.651	7.858	0.122	0.108	0.078	4.273	0.006	0.267	0.087	0.356	0.052	0.049	39.888	1.858	0.058	0.045	0.043	0.018	9.014	0.05	0.014	0.22	0.225	0.017	0.086	0.029	0	0.301	0.557	0	0.438	0.041	0.31	0.05	0.031	0.011	0.309	3.032	1.484	32.26	51.884
1-28	HF AIN-93G_HiDHA	Spleen	0.147	2.015	0.132	0.096	25.352	0.051	0.716	7.233	0.119	0.1	0.107	4.801	0.01	0.006	0.034	0.017	0.027	0.028	38.324	1.849	0.049	0.067	0.088	0.024	9.383	0.052	0.012	0.188	0.255	0.031	0.138	0.011	0	0.296	0.715	0	0.556	0.025	0.831	0.029	0.022	0.007	0.368	4.214	1.475	32.631	49.122
1-29	HF AIN-93G_HiDHA	Spleen	0.182	2.539	0.234	0.089	27.61	0.062	0.576	11.456	0.093	0.121	0.03	2.314	0.002	0.004	0.036	0.01	0.023	0.013	40.498	1.721	0.045	0.047	0.058	0.009	8.351	0.027	0.012	0.261	0.177	0.042	0.044	0	0	0.08	0.178	0	0.242	0.01	0.56	0.012	0.006	0	0.161	1.563	0.505	32.873	55.125
1-30	HF AIN-93G_HiDHA	Spleen	0.127	1.925	0.144	0.101	30.394	0.07	0.649	7.793	0.126	0.081	0.174	6.431	0.013	0.006	0.032	0.016	0.022	0.024	28.675	1.914	0.032	0.061	0.094	0.027	8.075	0.048	0.025	0.192	0.247	0.03	0.168	0.03	0	0.472	1.243	0	0.909	0.037	1.17	0.042	0.045	0.005	0.626	5.654	2.05	39.216	40.089
1-31	HF AIN-93G_HiDHA	Spleen	0.182	2.277	0.153	0.131	27.044	0.05	0.665	7.438	0.121	0.109	0.089	3.747	0.013	0.02	0.046	0.032	0.026	0.019	39.547	1.709	0.046	0.048	0.078	0.022	9.288	0.04	0.012	0.215	0.241	0.032	0.099	0.016	0	0.223	0.494	0	0.465	0.025	0.687	0.024	0.021	0.009	0.314	2.818	1.366	33.589	50.353
1-32	HF AIN-93G_HiDHA	Spleen	0.098	1.448	0.084	0.121	31.641	0.042	0.485	3.553	0.187	0.038	0.304	14.209	0.051	0.013	0.031	0.028	0.037	0.047	15.704	1.643	0.036	0.081	0.214	0.061	7.585	0.101	0.018	0.071	0.301	0.03	0.275	0.025	0	0.667	1.606	0	1.52	0.083	1.527	0.094	0.06	0.015	0.852	9.86	5.154	47.949	22.786
[truncated: 4 more columns]

## Sheet: Study 3 Tissue FA Profile
As published in Gilley et al. 2020 (in press)
Mouse	Diet	Tissue Type	C12:0	C14:0	C15:0 iso	C15:0 aiso	C14:1 9c	C15:0	C16:0 iso	C16:0	C16:1 9t	C16:1 7c/8c	C16:1 9c	C16:1 10c/13t	C16:1 11c	C17:0	C17:1 9c	C17:1 10c	C18:0	C18:1 6-8t	C18:1 9t	C18:1 10t	C18:1 11t	C18:1 12t	C18:1 9c	C18:1 11c	C18:1 12c	C18:1 13c	C18:1 14c/16t	C19:0	C18:2 9c,12c (n-6)	C20:0	C18:3 6c,9c,12c (n-6)	C18:3 9c,12c,15c (n-3)	C20:1 11c	CLA 9c,11t	C20:2 11c,14c (n-6)	C20:3 5c,8c,11c (n-9)	C22:0	C20:3 8c,11c,14c (n-6)	C20:4 5c,8c,11c,14c (n-6)	C20:5 5c,8c,11c,14c,17c (n-3)	C24:0	C22:4 7c,10c, 13c,16c (n-6)	C22:5 4c,7c,10c,13c,16c (n-6)	C22:5 7c,10c,13c,16c,19c (n-3)	C22:6 4c,7c,10c,13c,16c,19c (n-3)	∑ Unknown	SFA
3-9	MTWD	Lung	0.0242	2.8085	0.0452	0.0983	0.0093	0.352	0.0988	55.2004	0.1083	3.3551	4.0662	0.0252	0.0355	0.1936	0.137	0.1184	4.3597						10.8187	0.8417					4.6504	0.018	0.1136	0.1293			0.1199	0.0338	0.0489	0.3328	5.749	0.0794	0.0642	1.1126	0.9328	0.4367	2.4479	1.0347	12.3546
3-10	MTWD	Lung	0.0466	1.8456	0.0351	0.0843	0.04	0.2775	0.0915	41.3745	0.089	2.7586	4.1679	0.0253	0.0354	0.2085	0.159	0.2435	6.0928						19.9435	1.4144					7.5032	0.0374	0.1001	0.2417		0.0162	0.2137	0.0417	0.0268	0.4498	6.135	0.0575	0.0566	1.6077	0.3992	0.5139	2.3983	1.2682	11.1434
3-11	MTWD	Lung	0.0228	2.0121	0.0248	0.1019	0.0346	0.3429	0.1122	46.6807	0.0911	3.1454	3.471	0.0072	0.0363	0.2383	0.1376	0.2763	7.0288						12.185	1.1757					5.4937	0.0338	0.117	0.2742		0.023	0.212	0.0859	0.0642	0.5274	7.9803	0.0773	0.0709	2.0111	0.8331	0.6813	3.0008	1.3892	13.5994
3-12	MTWD	Lung	0.0261	2.3736	0.0356	0.09	0.0391	0.2846	0.1054	49.6314	0.0834	2.998	3.9749	0.0249	0.0282	0.2144	0.1256	0.1993	5.7456						14.5127	0.9554					5.5232	0.0474	0.0835	0.1886			0.161	0.0654	0.0451	0.4037	6.0045	0.0939	0.0535	1.37	0.4196	0.5194	2.4343	1.1386	11.7636
3-13	MTWD	Lung	0.0151	3.0327	0.0323	0.0653	0.0118	0.3781	0.0945	58.167	0.0903	3.182	3.9866	0.019	0.0548	0.2079	0.1445	0.1309	3.9713						9.2902	0.7453					4.1298	0.0202	0.0817	0.1301			0.096	0.0332	0.0166	0.2791	6.0454	0.1074	0.0882	1.0795	0.4665	0.4613	2.397	0.9485	12.7371
3-14	MTWD	Lung	0.0312	2.3715	0.0407	0.0952	0.03	0.3269	0.0894	47.3058	0.0949	3.2362	4.0659	0.0215	0.0641	0.2051	0.1658	0.1637	5.1187						15.7591	1.219					6.1084	0.0136	0.0929	0.1271			0.1755	0.065	0.0209	0.3719	5.8834	0.085	0.0675	1.3323	0.9644	0.4312	2.5144	1.3417	11.9528
3-15	MTWD	Lung	0.0163	2.4739	0.0316	0.1259	0.0119	0.3548	0.1128	53.2454	0.0967	3.2598	4.182	0.0407	0.0458	0.244	0.1456	0.1323	4.6289						12.3239	0.9497					4.8476	0.0412	0.098	0.1144			0.1289	0.0775	0.0342	0.3393	5.7354	0.1283	0.0772	1.1507	0.8719	0.5001	2.3674	1.0657	11.9132
3-16	MTWD	Lung	0.0323	2.1063	0.0332	0.1318	0.0277	0.3386	0.0949	49.1028	0.1077	3.8072	4.2461	0.0233	0.0334	0.2366	0.163	0.1642	4.708						15.6413	1.0604					5.8249	0.0439	0.1208	0.1481			0.1391	0.0554	0.0263	0.3645	5.2473	0.0799	0.0549	1.2083	0.7488	0.454	2.2258	1.1993	11.5937
3-17	MTWD_DHA	Lung	0.0499	2.4531	0.0281	0.1237	0.0248	0.3114	0.113	47.5383	0.098	2.9337	4.0414	0.0357	0.0527	0.2207	0.158	0.12	5.5991						11.8104	0.8897					6.6031	0.0663	0.0676	0.0703			0.1465	0.0336	0.0688	0.5331	1.7066	0.6768	0.0832	0.165	1.5931	0.8311	9.6864	1.0668	7.5104
3-18	MTWD_DHA	Lung	0.0255	3.4682	0.0482	0.0991	0.03	0.3764	0.1186	58.4503	0.0978	3.4213	4.3894	0.0519	0.0477	0.1747	0.1305	0.0653	3.2086						7.9321	0.5409					4.7129	0.0235	0.0682	0.0696			0.0802	0.0249	0.0163	0.2806	1.2359	0.8982	0.0665	0.0845	0.7609	0.4882	7.6596	0.8534	8.6277
3-19	MTWD_DHA	Lung	0.0524	2.3605	0.0353	0.1155	0.0237	0.3361	0.1188	47.8018	0.104	2.9719	4.094	0.0149	0.0268	0.2041	0.1484	0.1618	5.8334						11.6358	0.8981					6.8527	0.0578	0.0902	0.1352			0.1884	0.0119	0.0269	0.5115	1.8038	0.7576	0.0685	0.148	0.6444	0.8013	9.7706	1.1937	7.5581
3-20	MTWD_DHA	Lung	0.0247	2.8072	0.0478	0.1221	0.0211	0.3487	0.1036	52.7023	0.1012	3.0473	3.9426	0.0299	0.0417	0.2249	0.098	0.1637	4.8063						9.249	0.7345					5.5612	0.0298	0.0454	0.0872			0.1293	0.0657	0.063	0.4356	1.6058	0.8702	0.0541	0.0863	1.0855	0.7101	9.4622	1.0917	7.9196
3-21	MTWD_DHA	Lung	0.0502	2.8833	0.0454	0.1153	0.0333	0.3368	0.0993	52.5113	0.0851	3.0026	4.1237	0.0221	0.0409	0.2028	0.1371	0.0873	4.4206						10.6152	0.6977					6.0616	0.0242	0.0559	0.0606			0.1188	0.02	0.0483	0.3755	1.445	0.7663	0.074	0.1165	1.0556	0.5788	8.6955	0.9933	7.7873
3-22	MTWD_DHA	Lung	0.0414	2.3945	0.0357	0.0914	0.0161	0.3115	0.1038	51.0229	0.0857	3.6056	3.3346	0.0262	0.0437	0.209	0.1039	0.1296	5.6108						11.7213	0.9137					5.8895	0.0214	0.0781	0.0984			0.1391	0.0392	0.0384	0.5366	1.7161	0.6104	0.0855	0.1875	0.6888	0.8343	8.1735	1.062	8.1232
3-23	MTWD_DHA	Lung	0.0341	2.6806	0.0398	0.1006	0.0126	0.3341	0.0973	52.9943	0.1121	3.3737	3.6699	0.0334	0.0382	0.1853	0.1207	0.1621	4.8148						9.5717	0.7322					5.6166	0.0518	0.079	0.1196			0.1365	0.0265	0.032	0.4694	1.6246	0.736	0.0844	0.1265	0.7818	0.7216	9.2033	1.083	8.1036
3-24	MTWD_DHA	Lung	0.0279	2.8841	0.0422	0.0891	0.014	0.3396	0.0901	53.2036	0.0814	3.1552	3.9003	0.0185	0.0289	0.1946	0.1199	0.1163	4.2513						10.8907	0.7845					5.6602	0.0352	0.0484	0.0627			0.1218	0.0219	0.0286	0.3827	1.854	0.8036	0.0777	0.1333	0.6337	0.6161	8.4242	0.8637	8.318
3-25	MTWD_LoSF.N6	Lung	0.0292	2.2149	0.0271	0.0671	0.0209	0.2344	0.0786	54.7772	0.0622	5.0029	2.8748	0.0352	0.0343	0.1679	0.1007	0.1483	3.6244						16.1957	0.8049					2.4	0.0295	0.068	0.184			0.0647	0.0885	0.0389	0.2554	5.3636	0.0797	0.0459	0.9364	1.0155	0.22	2.0892	0.62	12.8981
3-26	MTWD_LoSF.N6	Lung	0.0138	2.8047	0.0393	0.0275	0.012	0.2301	0.0872	55.9133	0.072	4.5267	3.5617	0.0198	0.0411	0.133	0.0787	0.0281	3.2701						14.8679	0.7959					2.4816	0.0309	0.0407	0.1904			0.0591	0.0749	0.0299	0.2372	5.6612	0.0813	0.0408	0.9158	0.7162	0.2601	2.1204	0.5366	13.3151
3-27	MTWD_LoSF.N6	Lung	0.0312	1.6828	0.0416	0.0842	0.0124	0.1854	0.0661	47.4135	0.0505	6.2528	2.859	0.0081	0.0225	0.1707	0.0983	0.2483	4.9933						19.7142	1.0069					3.038	0.0213	0.0772	0.3104			0.0825	0.115	0.0245	0.3504	5.6705	0.053	0.0312	1.2297	0.9371	0.2445	2.1688	0.7042	13.868
3-28	MTWD_LoSF.N6	Lung	0.0157	1.7683	0.0308	0.0608	0.0093	0.1779	0.072	51.5157	0.0371	6.4911	3.029	0.0202	0.0303	0.1533	0.0904	0.294	4.5046						16.9245	0.8982					2.4586	0.0329	0.0703	0.308		0.0155	0.0629	0.1336	0.0172	0.3147	5.5823	0.0651	0.046	1.1804	0.4699	0.3023	2.0975	0.7196	14.1055
3-29	MTWD_LoSF.N6	Lung	0.0177	2.2099	0.0294	0.0475	0.0038	0.2246	0.0843	56.101	0.0356	5.668	2.7862	0.0108	0.0258	0.161	0.0746	0.2648	3.8554						14.6555	0.7401					2.2371	0.0367	0.0781	0.2822			0.0746	0.0967	0.0387	0.2847	5.4164	0.0919	0.0596	0.9257	0.4314	0.2587	2.0378	0.6536	13.5779
3-30	MTWD_LoSF.N6	Lung	0.0092	1.771	0.0456	0.059	0.0084	0.1897	0.0732	50.6186	0.0407	6.373	2.8023	0.0175	0.0169	0.1521	0.0867	0.2633	4.491						17.312	0.859					2.7075	0.0498	0.0595	0.3437			0.0895	0.1305	0.0255	0.3266	5.8597	0.0593	0.049	1.238	0.6557	0.3083	2.3097	0.5983	14.2643
3-31	MTWD_LoSF.N6	Lung	0.0153	2.4483	0.0393	0.0556	0.0434	0.2026	0.0697	57.2922	0.0499	6.1569	3.5092	0.0211	0.0231	0.1383	0.1271	0.1472	2.8789						14.3367	0.7105					2.2262		0.0442	0.128			0.0727	0.0698	0.0268	0.2105	4.7988	0.0725	0.0533	0.757	0.4665	0.2389	1.9198	0.6499	13.7124
3-32	MTWD_LoSF.N6	Lung	0.0119	2.7738	0.0354	0.0649	0.0114	0.241	0.0823	58.9034	0.0469	4.6818	3.1071	0.0369	0.041	0.149	0.0926	0.1715	3.1622						13.0665	0.6145					2.1026	0.0368	0.0672	0.1802			0.0648	0.0817	0.0195	0.223	5.3875	0.0966	0.0669	0.7901	0.5093	0.2221	2.2293	0.6284	13.1719
3-33	MTWD_LoSF.N6_DHA	Lung	0.0362	1.6712	0.0432	0.0906	0.0298	0.1779	0.0721	43.0471	0.0474	5.5321	2.7164	0.0211	0.0224	0.1657	0.0714	0.3858	5.6273						19.8422	0.94					3.937	0.0333	0.072	0.3729			0.0899	0.0854	0.0409	0.4755	1.0459	0.6901	0.0681	0.094	1.5095	0.8211	9.3418	0.783	8.5225
3-34	MTWD_LoSF.N6_DHA	Lung	0.0312	2.1425	0.0431	0.0894	0.0081	0.1895	0.0697	49.0172	0.0482	5.5229	2.8516	0.0064	0.0173	0.1308	0.0837	0.2281	4.5129						16.5255	0.7464					3.0873	0.0401	0.0305	0.2298			0.086	0.0479	0.0276	0.3739	1.0408	0.9215	0.0409	0.0592	1.2625	0.7219	9.1776	0.5883	8.9642
3-35	MTWD_LoSF.N6_DHA	Lung	0.0293	2.1802	0.0486	0.0832	0.0145	0.1782	0.0634	50.3841	0.0296	6.1919	2.6531	0.0122	0.0232	0.1064	0.0704	0.2398	4.1467						15.9963	0.7849					2.7846	0.0498	0.0391	0.231		0.0155	0.058	0.0753	0.0554	0.4091	1.2344	0.8525	0.0579	0.0823	0.7205	0.7289	8.8021	0.5676	9.8865
3-36	MTWD_LoSF.N6_DHA	Lung	0.0348	1.9749	0.0399	0.094	0.0252	0.176	0.0767	46.3141	0.0436	5.4193	3.0267	0.0184	0.0111	0.1293	0.0791	0.2305	4.6744						18.4904	0.8284					3.2434	0.0397	0.0468	0.2717			0.0981	0.0643	0.0491	0.3748	1.0097	0.8129	0.04	0.0816	1.4926	0.7181	9.3753	0.5952	8.6561
3-37	MTWD_LoSF.N6_DHA	Lung	0.0346	2.3385	0.0411	0.0794	0.0213	0.1918	0.0876	48.9641	0.0361	5.3408	3.6688	0.0267	0.0206	0.1161	0.09	0.1327	3.6743						18.2918	0.746					3.2346	0.0327	0.0402	0.1954			0.0601	0.0543	0.0413	0.2847	0.9252	0.9029	0.0387	0.05	1.0818	0.5236	8.0147	0.6176	8.8793
3-38	MTWD_LoSF.N6_DHA	Lung	0.0253	2.1427	0.0377	0.0784	0.0058	0.1917	0.0543	49.8902	0.0347	5.9894	2.5308	0.0104	0.0182	0.1369	0.0763	0.1952	4.2485						15.5959	0.7503					2.8588	0.0476	0.0283	0.2283			0.0776	0.0595	0.0339	0.3478	1.05	0.8906	0.0434	0.1134	1.8262	0.6684	9.0778	0.6356	9.4355
3-39	MTWD_LoSF.N6_DHA	Lung	0.0291	2.2212	0.0456	0.0884	0.0158	0.1812	0.0641	52.2191	0.0435	6.1326	3.1132	0.0314	0.02	0.1249	0.0926	0.1561	3.8166						14.9234	0.6523					2.821	0.0104	0.0319	0.1116			0.0776	0.0669	0.0524	0.2976	0.8475	0.8661	0.0418	0.0717	1.1995	0.5924	8.3314	0.6088	9.4639
3-9	MTWD	Spleen	0.083	1.2116	0.0226	0.125	0.1471	0.2079	0.0964	23.4949	0.1024	0.4353	6.2719	0.0233	0.0296	0.2483	0.23		8.1187	0.0567	0.0957	0.209	0.1534	0.1048	29.0735	2.3248	0.1263	0.2023	0.1621		11.0578	0.085		0.7109			0.3729	0.0651	0.2223	0.4238	7.9374	0.0539	0.0714	1.511	0.9209	0.4451	2.346	0.4199	10.2799
3-10	MTWD	Spleen	0.0963	1.1909	0.0257	0.1227	0.1219	0.1634	0.0914	19.8385	0.0915	0.5478	5.5575	0.0286	0.0238	0.1948	0.2526		4.5434	0.0379	0.1114	0.2202	0.1113	0.1049	42.098	2.2554	0.1198	0.1468	0.0959		13.792	0.0519	0.0659	0.7253		0.153	0.1985	0.033	0.115	0.2202	3.645	0.0213	0.022	0.7113	0.4175	0.2371	1.1486	0.2502	6.0872
3-11	MTWD	Spleen	0.0444	0.783	0.0471	0.2385	0.0503	0.216	0.0772	24.1812	0.0821	0.433	2.6225	0.0215	0.1284	0.3553	0.1891		13.2028	0.0469	0.052	0.1599	0.1191	0.2041	17.2912	2.2538	0.0838	0.2314	0.0976		9.1225			0.4987			0.6553	0.0789	0.3417	0.7069	14.7294	0.067	0.2861	2.9648	1.6886	0.7054	4.1655	0.7769
3-12	MTWD	Spleen	0.1164	1.3506	0.0465	0.0542	0.1348	0.1803	0.0707	22.0278	0.1011	0.5299	4.2292	0.067	0.049	0.298	0.2369		6.7772	0.1368	0.1551	0.274	0.1588	0.2519	36.8374	1.979	0.1029	0.2251	0.1773		12.2358			0.8494		0.125	0.2989	0.0754	0.268	0.4411	5.2917	0.0538	0.1161	0.9471	0.7268	0.4277	1.482	0.0931	7.988
3-13	MTWD	Spleen	0.1106	1.2244	0.0213	0.1168	0.1193	0.1728	0.0878	20.5313	0.075	0.5459	4.8665	0.0327	0.019	0.2047	0.2438		4.5919	0.0375	0.1074	0.2327	0.1068	0.09	42.3961	2.1032	0.0893	0.1323	0.0566		13.3779	0.0539	0.019	0.7145		0.1701	0.2265	0.0283	0.1259	0.2392	3.7477	0.0323	0.0781	0.7239	0.4489	0.2511	1.1665	0.2808	6.1664
3-14	MTWD	Spleen	0.0972	1.1329	0.0143	0.0922	0.1165	0.1651	0.0749	19.9621	0.0833	0.6031	5.6476	0.0404	0.0303	0.195	0.247		4.3062	0.0424	0.0827	0.2164	0.1073	0.0815	42.4618	2.2567	0.0996	0.1266	0.0617		13.9412			0.7149		0.1374	0.1559	0.0405	0.0977	0.2004	3.6931	0.0258	0.0761	0.6024	0.4015	0.2057	1.1183	0.2445	6.054
3-15	MTWD	Spleen	0.1027	1.1765	0.0317	0.1215	0.1178	0.1823	0.1066	19.6438	0.0887	0.4843	4.9435	0.0222	0.0079	0.2008	0.2369		4.6928	0.0494	0.0982	0.2198	1.2166	1.1827	38.5127	2.8425	0.8538	0.261	0.169		13.333			0.7248		0.1675	0.1881	0.1093	0.0993	0.2707	4.774	0.062	0.0527	0.5857	0.4987	0.3287	1.1624	0.0774	7.9648
3-16	MTWD	Spleen	0.1093	1.2956	0.0264	0.0704	0.1421	0.2407	0.1069	22.2003	0.0837	0.4373	5.646	0.0185	0.0532	0.263	0.2599		5.9646	0.0696	0.1223	0.2339	0.1624	0.1539	36.1125	2.2499	0.1379	0.2069	0.1482		13.3228			0.8811		0.1478	0.2312	0.0646	0.1611	0.2836	5.1228	0.0495	0.0818	0.8251	0.5204	0.3227	1.418	0.0523	7.752
3-17	MTWD_DHA	Spleen	0.2724	2.3486	0.0334	0.0786	0.2052	0.2127	0.127	24.0254	0.103	0.5051	7.4668	0.0208	0.0137	0.2057	0.2705		2.8997	0.0521	0.1016	0.2495	0.1426	0.0925	38.1149	1.5482	0.1322	0.0962	0.0848		16.8471			0.9088		0.1869	0.0911		0.0497	0.1652	0.4271	0.1338	0.0451	0.0277	0.1497	0.1275	1.3701	0.0671	4.1497
3-18	MTWD_DHA	Spleen	0.1256	1.7196	0.0449	0.0944	0.2132	0.2647	0.1585	28.0551	0.0591	0.5495	4.5785	0.0348	0.1165	0.3521	0.1782		10.1552	0.0645	0.0883	0.2166	0.1753	0.0871	19.7775	1.8853	0.1073	0.2407	0.119		12.935			0.7449			0.3838		0.3451	0.8158	3.3866	0.946	0.1431	0.2107	1.2987	0.955	8.1079	0.2659	6.5213
3-19	MTWD_DHA	Spleen	0.1949	1.3173	0.3344	0.0652	0.1216	0.214	0.0877	24.5305	0.069	0.4847	3.5604	0.0682	0.2244	0.3484	0.1455		11.8911	0.1052	0.2003	0.2648	0.3157	0.2656	15.6602	1.8476	0.2377	0.5571	0.2557		12.031	0.3566	0.0828	0.7225			0.5723	0.0936	0.5276	1.09	4.3884	1.4048	0.4893	0.2551	1.8914	1.3751	11.1751	0.177	7.5782
3-20	MTWD_DHA	Spleen	0.2465	2.2364	0.0478	0.0677	0.1967	0.2126	0.1308	25.4556	0.1139	0.4448	7.1893	0.0217	0.0208	0.2233	0.2536		4.4413	0.0554	0.0859	0.2608	0.1536	0.0799	32.266	1.4543	0.1093	0.1347	0.081		16.5354	0.0557	0.0194	0.9032		0.1536	0.1527	0.0153	0.1435	0.29	1.0344	0.3619	0.1151	0.0553	0.4673	0.3184	3.2228	0.1725	4.5374
3-21	MTWD_DHA	Spleen	0.2327	2.2724	0.0604	0.0628	0.212	0.2151	0.1483	26.0514	0.117	0.4996	7.9447	0.0345	0.0268	0.2214	0.2774		4.7779	0.0423	0.1074	0.2557	0.1151	0.1151	33.0826	1.6099	0.1147	0.1177	0.0874		13.9886			0.8342		0.1788	0.1532		0.0793	0.3097	1.0271	0.3564	0.0416	0.0756	0.3528	0.3146	3.4072	0.0786	4.6943
3-22	MTWD_DHA	Spleen	0.0558	0.8911	0.0657	0.0537	0.0423	0.2548	0.0415	24.061	0.0961	0.5889	2.0788	0.0815	0.3157	0.3917	0.1128		13.2698	0.0902	0.0728	0.1527	0.1637	0.1971	12.6777	2.1932	0.0934	0.4975	0.2512		10.4148			0.5318			0.4929	0.1461	0.9584	1.3898	6.6996	1.4248	0.7553	0.4206	2.5532	1.5066	13.2009	0.7144	9.2027
3-23	MTWD_DHA	Spleen	0.2145	2.1742	0.0317	0.0581	0.1905	0.2022	0.1264	25.0009	0.1128	0.5042	6.67	0.0163	0.0168	0.2284	0.2636		3.5241	0.0459	0.0832	0.2518	0.1484	0.0803	34.5267	1.5375	0.1145	0.1385	0.1088		17.9719	0.049		0.9661		0.1514	0.1244	0.0314	0.1267	0.2108	0.8132	0.2518	0.0742	0.0313	0.2837	0.2231	2.0988	0.2219	4.3075
3-24	MTWD_DHA	Spleen	0.1691	1.8073	0.0503	0.057	0.1667	0.194	0.1132	29.3842	0.1033	0.4954	6.0159	0.0212	0.0328	0.2657	0.2478		7.3085	0.0439	0.0828	0.2238	0.1261	0.094	23.4517	1.8371	0.1268	0.2329	0.1349		13.1776			0.7689		0.0478	0.2437		0.1246	0.7109	3.1083	0.7005	0.0984	0.1404	0.8115	0.6463	6.3267	0.3078	6.1643
3-25	MTWD_LoSF.N6	Spleen	0.0472	0.5145	0.0392	0.1319	0.0581	0.1368	0.0639	21.464	0.0399	0.692	2.3773	0.0112	0.1332	0.2007	0.1109		10.1076	0.0736	0.0364	0.0398	0.0552	0.0256	30.9759	2.383	0.0597	0.5616	0.2218		5.4592			0.6063		0.0761	0.1951	0.1738	0.3136	0.6487	13.1691	0.0646	0.3149	2.1319	1.5981	0.5098	3.5533	0.6243	15.1005
3-26	MTWD_LoSF.N6	Spleen	0.0291	0.4542	0.034	0.1139	0.0447	0.1357	0.0473	23.3073	0.0466	0.6155	1.7066	0.0332	0.1456	0.2173	0.1088		13.3474	0.0802	0.0357	0.052	0.0901	0.0634	21.5196	2.4445	0.0739	0.5727	0.1973		5.0618	0.0759		0.5727			0.3433	0.2114	0.5231	0.8094	16.4151	0.0921	0.354	2.7046	2.1586	0.5735	4.1098	0.4777	18.116
3-27	MTWD_LoSF.N6	Spleen	0.0343	0.6709	0.0108	0.0214	0.059	0.0683	0.0681	14.928	0.0493	0.8632	4.1055	0.0203	0.0331	0.1527	0.1669		2.9785	0.0205	0.0574	0.0419	0.0612	0.0304	61.7037	2.1552	0.1215	0.1989	0.1201		6.1043	0.0634		0.5227			0.074	0.0463	0.1138	0.1686	2.3706	0.0098	0.0609	0.4389	0.3512	0.115	0.7111	0.1085	4.3175
3-28	MTWD_LoSF.N6	Spleen	0.0519	0.7935	0.0462	0.0976	0.1027	0.1529	0.096	18.3704	0.0694	0.7887	4.2546	0.0048	0.09	0.1531	0.2056		6.4602	0.0473	0.1728	0.0987	0.0543	0.0674	44.8487	2.3029	0.0646	0.4574	0.1764		5.5609			0.6611			0.1541	0.0963	0.2615	0.4321	7.0212	0.0855	0.2197	1.2611	1.1776	0.3619	2.1787	0.4996	9.2362
3-29	MTWD_LoSF.N6	Spleen	0.031	0.6712	0.0164	0.0369	0.0873	0.1199	0.0829	19.0241	0.0522	0.6744	4.1496	0.0352	0.0983	0.2028	0.1609		7.0012	0.0953	0.0621	0.0897	0.0495	0.0354	42.4812	2.3327	0.1333	0.5762	0.1676		6.2463			0.5833			0.2203	0.1453	0.2887	0.4829	7.655	0.0613	0.2168	1.5606	1.1189	0.3985	2.2222	0.3324	9.6234
3-30	MTWD_LoSF.N6	Spleen	0.0404	0.4941	0.037	0.0413	0.0448	0.1243	0.0608	20.8844	0.0406	0.6892	1.8609	0.0327	0.2511	0.2128	0.0929		10.6752	0.0951	0.0605	0.1438	0.0437	0.0571	29.1925	2.397	0.1877	0.8789	0.2634		5.5185			0.6225			0.3818	0.1403	0.6944	0.7035	12.7836	0.0419	0.4004	2.6364	1.848	0.5479	3.8662	0.9124	14.8752
3-31	MTWD_LoSF.N6	Spleen	0.0419	0.7734	0.0138	0.0205	0.0854	0.0686	0.071	16.2669	0.0415	0.7745	5.745	0.0264	0.0206	0.1007	0.1595	0.1492	3.3205	0.0083	0.0442	0.0506	0.0258	0.0297	58.4678	2.1159	0.0667	0.0747	0.0721	0.0255	5.6065	0.0447	0.0197	0.2872		0.0164	0.0778	0.061	0.0133	0.1914	2.9451	0.0193	0.0168	0.5304	0.0635	0.152	0.8934	0.401	4.8366
3-32	MTWD_LoSF.N6	Spleen	0.0425	0.5132	0.0287	0.0322	0.0292	0.1134	0.039	21.7747	0.0324	0.6805	2.214	0.0123	0.0255	0.2488	0.0951	0.1419	12.3805	0.0401	0.0309	0.0403	0.0184	0.0374	28.1753	2.3841	0.0586	0.66	0.1956	0.1316	5.6336	0.0442	0.0171	0.5857		0.0915	0.3461	0.2039	0.0408	0.8078	13.9682	0.1402	0.0407	2.4928	0.3207	0.6108	4.1924	0.2874	15.7044
3-33	MTWD_LoSF.N6_DHA	Spleen	0.1016	1.2054	0.0155	0.0274	0.0669	0.1175	0.0813	23.1738	0.0354	0.8439	3.7031	0.0165	0.0196	0.1993	0.1303	0.3547	7.5836	0.0366	0.0384	0.0203	0.0211	0.0417	37.8711	1.8555	0.0638	0.1116	0.0632	0.0869	7.8962	0.0395		0.3693		0.032	0.1548	0.0608	0.0465	0.7113	2.1316	1.2097	0.0238	0.0719	0.0231	0.905	7.8191	0.6194	4.5594
3-34	MTWD_LoSF.N6_DHA	Spleen	0.1533	1.3941	0.012	0.0274	0.123	0.0935	0.0804	20.0686	0.0417	0.7172	5.8949	0.0164	0.0109	0.1367	0.1869	0.164	3.4967	0.0345	0.0593	0.0325	0.0169	0.0276	51.8002	1.5417	0.0827	0.0744	0.0786	0.0498	7.6076			0.2006			0.077	0.019	0.0147	0.2596	0.6899	0.5123	0.0197	0.0246	0.037	0.3475	3.2348	0.5401	3.2019
3-35	MTWD_LoSF.N6_DHA	Spleen	0.0951	1.0973	0.0166	0.0251	0.0606	0.0879	0.0898	21.5758	0.0349	0.9024	3.3637	0.0218	0.0085	0.1676	0.1418	0.1358	4.7227	0.0502	0.0459	0.0483	0.0195	0.0446	50.9158	1.7908	0.0825	0.0645	0.0632	0.0379	6.9083	0.022		0.2808			0.1108	0.0235	0.0252	0.3584	1.2279	0.5848	0.0263	0.051	0.0989	0.4774	3.6909	0.4031	3.5469
3-36	MTWD_LoSF.N6_DHA	Spleen	0.1639	1.4519	0.0794	0.0615	0.1196	0.1188	0.1334	25.6923	0.0893	0.8153	5.5834	0.0375	0.0075	0.1804	0.1396	0.0274	7.2748	0.0722	0.0944	0.0538	0.0343	0.0507	35.2771	1.9062	0.0734	0.2453	0.136	0.0702	7.7206			0.3009			0.1599	0.0799		0.642	1.6113	1.1269	0.0653	0.0736	0.3317	0.7044	6.831	0.3629	4.4132
3-37	MTWD_LoSF.N6_DHA	Spleen	0.1357	1.5536	0.0365	0.0415	0.2278	0.1334	0.1222	23.9922	0.0534	0.6639	8.2585	0.016	0.0565	0.1667	0.2059	0.0322	5.613	0.0611	0.1262	0.0988	0.0926	0.0682	37.9155	1.8681	0.0761	0.3243	0.1942	0.0578	7.1166			0.2592			0.1644	0.0438	0.0384	0.5574	1.2965	0.9641	0.0244	0.0481	0.2099	0.6069	6.1455	0.3329	4.2385
3-38	MTWD_LoSF.N6_DHA	Spleen	0.0939	1.1152	0.0318	0.0824	0.1456	0.1208	0.094	24.2494	0.059	0.8136	5.3571	0.0342	0.023	0.1731	0.1255	0.3017	8.74	0.1137	0.1071	0.0599	0.0953	0.045	29.9325	2.1106	0.0873	0.1605	0.0926	0.0928	7.2269	0.0941		0.3631			0.1545	0.0534	0.0409	0.8756	2.626	1.5166	0.0381	0.1412	0.6732	1.0379	10.0352	0.6657	5.0559
3-39	MTWD_LoSF.N6_DHA	Spleen	0.0488	0.7016	0.007	0.1232	0.029	0.1671	0.0623	25.0777	0.0513	0.9074	1.4523	0.0163	0.032	0.2974	0.0584	0.4696	13.4761	0.0811	0.2167	0.1277	0.1231	0.0707	18.0918	2.2617	0.1802	0.3621	0.198	0.1316	7.1278	0.0816	0.0777	0.5148		0.072	0.3638	0.0776	0.0231	1.2551	3.5917	2.412	0.0765	0.18	1.0234	1.7385	15.8935	0.6689	5.886
3-9	MTWD	Liver	0.0451	0.6982			0.036	0.1324		19.8993	0.0603	0.9127	2.4233	0.0538	0.0313	0.2286	0.2202		3.472	0.0263	0.1003	0.2145	0.069	0.0709	45.6598	2.965	0.1102	0.0522	0.0673		16.0901		0.1578	0.4015	0.7108	0.1101	0.1723	0.0844		0.3156	2.1986	0.0697		0.1473	0.3433	0.1029	1.4057	0.1409	4.2968
3-10	MTWD	Liver	0.0384	0.6092			0.0588	0.1343		20.2273	0.0569	0.9369	2.8315	0.0424	0.0292	0.21	0.2651		3.0248	0.0456	0.0754	0.1866	0.0691	0.0789	45.5931	3.0691	0.1095	0.0735	0.0499		16.7817		0.2221	0.3708	0.5989	0.1428	0.144	0.061		0.2447	1.8894	0.0348		0.09	0.3034	0.0793	1.0881	0.1332	3.96
3-11	MTWD	Liver	0.039	0.4187			0.0319	0.1192		19.4927	0.0602	0.9481	2.0346	0.0434	0.0236	0.2225	0.2267		3.5283	0.025	0.0705	0.1584	0.0699	0.0711	44.839	2.9052	0.1164	0.0844	0.0681		17.7307		0.1968	0.5726	0.4304	0.1257	0.1553	0.0756		0.3074	2.5952	0.0384		0.0968	0.3579	0.0729	1.5704	0.0767	4.4469
3-12	MTWD	Liver	0.035	0.5769			0.0518	0.1608		20.9771	0.0962	0.8032	2.2894	0.0383	0.0262	0.2293	0.2451		4.4968	0.0439	0.0787	0.2079	0.0587	0.044	42.7282	2.8331	0.1126	0.0807	0.0497		15.6024		0.1741	0.4799	0.5496	0.137	0.1673	0.0944		0.3852	3.277	0.0915		0.0803	0.3846	0.1077	2.1312	0.0742	5.1952
3-13	MTWD	Liver	0.0164	0.4133			0.0265	0.1357		20.2334	0.0836	0.9994	1.8798	0.0592	0.0422	0.2973	0.238		4.0554	0.0418	0.0629	0.1418	0.0611	0.0726	43.2939	2.7977	0.1033	0.0605	0.028		17.1043		0.2014	0.4195	0.4821	0.1282	0.1508	0.062		0.3333	3.2189	0.0728		0.1009	0.4264	0.1143	1.9481	0.0931	5.0955
3-14	MTWD	Liver	0.037	0.6069			0.0561	0.106		21.4231	0.064	1.0407	2.9255	0.0452	0.0317	0.2088	0.258		3.6906	0.0325	0.0728	0.1381	0.0575	0.0952	46.4887	3.2663	0.1155	0.1029	0.0649		12.758		0.1295	0.3318	0.4572	0.1338	0.1187	0.0629		0.2887	2.5219	0.0613		0.0915	0.4035	0.0998	1.5403	0.0728	4.6775
3-15	MTWD	Liver	0.0208	0.4954			0.0431	0.1328		20.4938	0.0638	0.988	2.8785	0.0641	0.0408	0.2241	0.2613		3.0585	0.0245	0.0516	0.1594	0.0538	0.066	44.5161	3.2382	0.1146	0.1131	0.0621		17.0497		0.1832	0.5081	0.4946	0.1406	0.1441	0.0778		0.2792	1.9002	0.0605		0.0632	0.3403	0.1011	1.3863	0.1068	3.9176
3-16	MTWD	Liver	0.0314	0.5008			0.0376	0.1298		19.9054	0.0558	0.881	2.5728	0.0438	0.0229	0.2267	0.2475		3.0839	0.0331	0.0644	0.1572	0.0682	0.0445	45.1742	2.8976	0.1346	0.0918	0.0925		17.8402		0.1749	0.6222	0.4458	0.1507	0.134	0.0418		0.2693	1.8835	0.0484		0.0706	0.388	0.0846	1.2779	0.0707	3.8334
3-17	MTWD_DHA	Liver	0.0278	0.6377			0.058	0.1495		23.6655	0.0639	0.8647	2.8549	0.0538	0.0323	0.2157	0.2161		3.9277	0.0172	0.0746	0.2351	0.0746	0.0538	32.5579	2.2247	0.092	0.0584	0.0352		19.3614		0.1312	1.0735	0.2187	0.1468	0.1681	0.0263		0.4045	0.9117	1.1203		0.0304	0.2523	0.4803	7.2912	0.192	2.9279
3-18	MTWD_DHA	Liver	0.0405	0.7143			0.0444	0.1216		26.2031	0.0537	1.0466	3.5749	0.0645	0.064	0.2184	0.2485		2.9528	0.0291	0.0515	0.1719	0.0527	0.0611	36.8461	2.4409	0.0905	0.0759	0.0503		16.9808		0.0968	1.2457		0.1689	0.1173	0.0177		0.2845	0.62	0.6887		0.027	0.176	0.3358	3.9399	0.0834	2.9206
3-19	MTWD_DHA	Liver	0.0514	0.7674			0.0757	0.1471		24.6306	0.0629	0.7844	3.3452	0.0397	0.0243	0.2082	0.2358		3.5357	0.0227	0.0473	0.1887	0.0754	0.0526	31.2903	1.7418	0.0875	0.0373	0.0312		21.3684		0.0902	1.3276		0.1851	0.1327	0.0388		0.322	0.7363	0.9803		0.0471	0.2212	0.4974	6.4658	0.1036	2.839
3-20	MTWD_DHA	Liver	0.0441	0.8061			0.0615	0.16		24.0809	0.0597	0.794	3.3182	0.0453	0.0354	0.2096	0.2488		4.0906	0.0277	0.0434	0.2229	0.0605	0.058	32.8017	1.8971	0.1013	0.0524	0.0414		19.6794		0.1014	1.2638		0.1489	0.1576	0.0241		0.3472	0.7974	1.1259		0.0378	0.2818	0.4232	6.2336	0.1172	2.946
3-21	MTWD_DHA	Liver	0.0367	0.7321			0.0686	0.1598		24.5002	0.0824	0.7996	2.731	0.034	0.0295	0.2521	0.2471		4.5104	0.0249	0.0671	0.1857	0.0642	0.0348	32.1752	1.9479	0.0841	0.0496	0.0432		18.7445		0.0883	1.2555		0.1485	0.1637	0.0345		0.3906	0.9905	1.2614		0.0418	0.2529	0.4044	7.2533	0.1098	3.0559
3-22	MTWD_DHA	Liver	0.0327	0.5543			0.0253	0.0918		25.1483	0.0433	1.4274	3.7124	0.0403	0.0231	0.1459	0.2441		2.2752	0.0113	0.0509	0.1148	0.0468	0.0544	44.7536	3.3303	0.1249	0.0759	0.0534		12.3289		0.0745	0.9728		0.1467	0.0995	0.0623		0.2403	0.4948	0.5254		0.0161	0.2409	0.156	2.1713	0.0897	2.9417
3-23	MTWD_DHA	Liver	0.0415	0.7068			0.0385	0.1401		24.8336	0.0598	0.9099	3.1753	0.046	0.0317	0.2186	0.273		3.5594	0.0338	0.0596	0.1787	0.0779	0.0588	35.7993	2.424	0.1126	0.0505	0.0529		18.067		0.0811	1.2392		0.1541	0.1527	0.0291		0.3338	0.7743	0.8271	0.0225	0.0459	0.2514	0.3165	4.7328	0.0905	2.9209
3-25	MTWD_LoSF.N6	Liver	0.0163	0.3353			0.0091	0.0746		14.7971	0.0297	1.7222	1.6116	0.0251	0.0121	0.1429	0.1963		2.2185	0.0166	0.0598	0.0427	0.0348	0.0488	65.0012	2.9361	0.1077	0.1284	0.0982		6.1302	0.0234	0.0798	1.0315			0.0273	0.1082		0.1908	1.3865	0.0153		0.0346	0.4832	0.0533	0.7706	0	3.7457
3-26	MTWD_LoSF.N6	Liver	0.02	0.3595			0.0214	0.0675		15.6076	0.0371	1.5659	1.8406	0.0222	0.0185	0.1235	0.201		2.2975	0.0159	0.0906	0.0332	0.0527	0.1137	62.8225	3.4986	0.1635	0.1408	0.0944		5.669	0.0313	0.0609	1.0514			0.0763	0.139		0.2176	1.7043	0.0296		0.0769	0.5989	0.0366	1.0545	0.0454	3.995
3-27	MTWD_LoSF.N6	Liver	0.0057	0.2204			0.0104	0.0571		14.5367	0.0306	1.5426	1.2114	0.0144	0.0216	0.1242	0.143		2.5318	0.0082	0.0448	0.0307	0.0386	0.0263	65.2144	2.7026	0.0754	0.065	0.0825		5.8524	0.0595	0.1099	0.8957			0.0418	0.148		0.2153	2.0571	0.0179		0.055	0.6582	0.0758	1.0418	0.0333	4.0671
3-28	MTWD_LoSF.N6	Liver	0.0195	0.2939			0.0128	0.0531		14.3853	0.0397	1.6414	1.9289	0.0274	0.0276	0.1397	0.1823		1.9371	0.0245	0.0299	0.036	0.0129	0.0399	66.4374	3.2274	0.0978	0.0602	0.053		5.5173		0.0757	0.8758			0.0466	0.095		0.1688	1.1653	0.0166		0.0201	0.5554	0.0325	0.6857	0.0376	3.3449
3-29	MTWD_LoSF.N6	Liver	0.0184	0.3172			0.014	0.0717		14.221	0.0371	1.816	1.7268	0.0213	0.0135	0.108	0.1731		1.8705	0.0254	0.0349	0.0348	0.0153	0.0554	66.072	3.2716	0.141	0.097	0.0719		5.5637		0.0687	1.0284			0.0703	0.1202		0.1927	1.2326	0.0423		0.0287	0.615	0.0494	0.729	0.0313	3.6779
3-30	MTWD_LoSF.N6	Liver	0.0263	0.2743			0.0277	0.0927		13.7586	0.0285	1.5789	1.4367	0.0242	0.0198	0.1165	0.1453		2.0393	0.0204	0.0507	0.0356	0.0228	0.0457	65.7218	2.9413	0.1007	0.067	0.0598		6.7713		0.0704	1.3356			0.0658	0.1489		0.2081	1.2904	0.0309		0.0499	0.6033	0.0446	0.7227	0.0234	3.4443
3-31	MTWD_LoSF.N6	Liver	0.0056	0.3144			0.0222	0.0507		14.5832	0.0446	1.8294	1.9794	0.0401	0.0257	0.1167	0.1775		1.8119	0.0434	0.0195	0.0279	0.0223	0.0415	65.8006	3.5351	0.0642	0.077	0.0495		5.2947		0.0669	0.9905			0.0458	0.0911		0.1835	1.2056	0.0277		0.0362	0.5762	0.0419	0.7349	0.0227	3.5617
3-32	MTWD_LoSF.N6	Liver	0.0183	0.376			0.0182	0.0609		13.6804	0.0404	1.5589	1.8438	0.0433	0.0225	0.099	0.2149		1.9236	0.014	0.0538	0.032	0.0325	0.0388	66.9007	2.9047	0.0945	0.0728	0.0771		5.6378		0.062	1.0514			0.044	0.1396		0.1716	1.1619	0.0262		0.0561	0.728	0.0595	0.7132	0.0273	3.37
3-33	MTWD_LoSF.N6_DHA	Liver	0.0224	0.5185			0.0292	0.0709		20.5528	0.0243	1.8448	2.5694	0.0247	0.0151	0.1154	0.1998		2.0435	0.0216	0.0331	0.0338	0.0191	0.0253	57.3196	2.3088	0.0898	0.0862	0.0848		7.5221		0.0463	0.8921			0.0839	0.0161		0.1485	0.2682	0.5541		0.0191	0.3624	0.1559	1.8457	0.0327	2.9213
3-34	MTWD_LoSF.N6_DHA	Liver	0.0219	0.5778			0.0337	0.0851		20.0135	0.046	1.7042	2.5448	0.0235	0.0178	0.1054	0.2039		2.1348	0.0262	0.0251	0.0698	0.0488	0.0507	57.827	2.058	0.086	0.0559	0.074		7.5134		0.045	0.9453			0.0347	0.0221		0.1394	0.2442	0.536		0.0306	0.375	0.1408	2.0902	0.0494	2.8228
3-35	MTWD_LoSF.N6_DHA	Liver	0.0212	0.5069			0.0257	0.0588		22.7076	0.0168	1.9788	2.7163	0.0245	0.014	0.0732	0.1477		1.8442	0.0235	0.0502	0.0314	0.0335	0.0481	57.0331	2.7218	0.0694	0.0824	0.0769		5.601		0.0358	0.8147		0.0486	0.0569	0.035		0.1418	0.3013	0.4807		0.0137	0.2224	0.1473	1.7265	0.0686	3.0804
3-36	MTWD_LoSF.N6_DHA	Liver	0.0259	0.524			0.0294	0.0811		19.7554	0.0281	1.7485	2.3951	0.0294	0.0171	0.1251	0.1909		2.3388	0.0262	0.0867	0.0632	0.0523	0.0457	57.5509	2.1472	0.0867	0.0459	0.0538		7.3497		0.0664	0.918			0.061	0.0221		0.1626	0.2438	0.6864		0.0105	0.2847	0.1836	2.5442	0.0194	2.7844
3-37	MTWD_LoSF.N6_DHA	Liver	0.0282	0.5799			0.0212	0.0833		19.9994	0.0321	1.529	2.4447	0.025	0.0199	0.1187	0.1764		2.3462	0.0444	0.027	0.0424	0.0258	0.0205	56.8322	1.9499	0.0632	0.04	0.0498		7.9619		0.0713	0.9303		0.0344	0.0544	0.0193		0.1586	0.2926	0.7395		0.0219	0.3248	0.2021	2.6726	0.0171	2.6733
3-38	MTWD_LoSF.N6_DHA	Liver	0.0141	0.5233			0.0239	0.0582		21.5394	0.0216	1.9406	2.785	0.0245	0.025	0.0897	0.1865		1.8871	0.012	0.0317	0.0344	0.0191	0.0293	58.0525	2.6347	0.0648	0.0415	0.0475		5.8391		0.0309	0.8848		0.057	0.0517	0.0322		0.1519	0.2505	0.517		0.0093	0.3182	0.1185	1.6123	0.0404	2.9908
3-9	MTWD	Kidney	0.136	1.4853			0.1046	0.151		19.8799	0.069	0.5579	3.4954	0.0174	0.0193	0.2281	0.2299	0.1024	5.489	0.0756	0.0939	0.2088	0.1333	0.1126	43.0586	1.8213	0.1057	0.1074	0.0616	0.0346	15.372	0.0762	0.0345	0.5362	0.338	0.1102	0.1137	0.0141	0.0215	0.1716	3.0306	0.0309	0.0402	0.093	0.2378	0.1155	1.4325	0.453	5.6262
3-10	MTWD	Kidney	0.0175	0.192			0.0131	0.0976		18.1575	0.0525	0.1526	0.7745	0.0376	0.0838	0.2688	0.0531	0.5712	16.299	0.0155	0.037	0.0558	0.0727	0.1236	9.992	1.9221	0.0736	0.2207	0.0597	0.0685	10.107	0.1282	0.0549	0.0818	0.2015	0.1531	0.2748	0.0739	0.0883	0.8266	23.3886	0.2236	0.1498	0.5776	1.2366	0.5619	10.8306	1.629	24.2141
3-11	MTWD	Kidney	0.0734	0.7115			0.0962	0.1248		17.7873	0.0746	0.2815	3.8548	0.0365	0.0282	0.2103	0.1942	0.3179	9.6736	0.0431	0.0789	0.1544	0.0902	0.1349	27.1834	1.9564	0.1325	0.2075	0.0774	0.0313	13.8244	0.0737	0.0471	0.4312	0.214	0.1678	0.1929	0.0536	0.0508	0.4821	12.9392	0.1897	0.0828	0.301	0.6355	0.3221	5.5223	0.9152	14.5591
3-12	MTWD	Kidney	0.1705	1.591			0.145	0.1578		21.733	0.0883	0.4076	4.5593	0.0257	0.0173	0.2153	0.2214	0.0988	5.2598	0.0619	0.094	0.2363	0.1033	0.0764	40.9626	1.6163	0.0753	0.0616	0.0495	0.0242	14.198	0.1263	0.0455	0.5534	0.3871	0.1705	0.124	0.0324	0.0383	0.2083	3.6166	0.0491	0.0405	0.0955	0.22	0.18	1.5357	0.3266	6.2306
3-13	MTWD	Kidney	0.0322	0.357			0.0385	0.1016		18.1667	0.0672	0.2186	1.55	0.0392	0.1101	0.2948	0.0929	0.3786	14.9066	0.0329	0.057	0.0756	0.0707	0.0895	13.2414	1.8735	0.0654	0.2611	0.0536	0.0518	11.5888	0.0961	0.0869	0.2126	0.22	0.055	0.2782	0.0699	0.089	0.9136	20.7842	0.3095	0.1517	0.5565	1.5518	0.5292	9.0295	1.251	21.784
3-14	MTWD	Kidney	0.136	1.2057			0.152	0.1564		18.1767	0.0891	0.5565	6.7606	0.0384	0.0095	0.1684	0.2732	0.0658	2.982	0.0553	0.0823	0.2229	0.0946	0.071	44.0202	2.178	0.1238	0.0848	0.0668	0.0229	15.761	0.0512	0.0487	0.7074	0.2533	0.1651	0.1008	0.035	0.0391	0.2217	2.7204	0.0478	0.0231	0.0963	0.1871	0.1478	1.292	0.3094	5.1562
3-15	MTWD	Kidney	0.1391	1.3033			0.1576	0.1791		18.9571	0.0788	0.3962	6.1808	0.0227	0.0213	0.205	0.2777	0.0117	4.0516	0.0543	0.0895	0.2243	0.1381	0.073	40.9114	1.9437	0.099	0.2	0.0476	0.0354	16.0563	0.0745	0.0335	0.6842	0.2761	0.1526	0.1147	0.0329	0.0274	0.2153	3.6626	0.0526	0.0456	0.0963	0.2221	0.208	1.9266	0.3201	6.0193
3-16	MTWD	Kidney	0.1367	1.4444			0.1172	0.145		19.0393	0.0811	0.5857	4.0614	0.0183	0.0135	0.2127	0.2289	0.0909	4.8182	0.0497	0.1134	0.21	0.1244	0.1102	44.7952	1.899	0.1193	0.1063	0.0627	0.0257	15.2645	0.0737	0.0352	0.4428	0.3465	0.1346	0.1034	0.0213	0.0519	0.1653	2.7253	0.0381	0.0344	0.0793	0.1407	0.0743	1.3859	0.2737	5.3477
3-17	MTWD_DHA	Kidney	0.1872	1.448			0.1343	0.1532		22.1275	0.0861	0.3206	4.5471	0.0294	0.0234	0.2419	0.1893	0.1901	8.6003	0.0455	0.0667	0.1895	0.1013	0.0958	23.4823	1.3648	0.0975	0.1272	0.0662	0.0365	16.4269	0.0681	0.0245	0.5855	0.155	0.1114	0.1755	0.0415	0.0471	0.5041	4.0617	2.4327	0.0918	0.0102	0.4819	0.3185	9.6734	0.8386	6.4163
3-18	MTWD_DHA	Kidney	0.1636	1.4605			0.1668	0.135		23.616	0.0796	0.3165	5.1446	0.0219	0.0257	0.205	0.1744	0.2252	9.0949	0.0321	0.0739	0.2033	0.0823	0.1003	20.2745	1.3564	0.0824	0.1173	0.0439	0.0272	15.0903	0.0584	0.0392	0.5343	0.1235	0.1338	0.1787	0.0407	0.0468	0.6201	4.7933	2.3978	0.0648	0.0417	0.5542	0.2972	10.8948	0.8674	7.1579
3-19	MTWD_DHA	Kidney	0.1424	1.2829			0.169	0.1467		22.1684	0.1027	0.2852	4.6277	0.0192	0.0309	0.2487	0.1828	0.2175	9.2888	0.0188	0.0631	0.189	0.0718	0.1065	19.4866	1.2834	0.1078	0.1539	0.0464	0.0408	15.9694	0.0639	0.0358	0.6345	0.1486	0.1701	0.1685	0.0381	0.087	0.56	4.5708	2.716	0.0792	0.0372	0.7716	0.6063	11.8565	1.0054	6.8098
3-20	MTWD_DHA	Kidney	0.2603	2.4469			0.1889	0.1781		23.5466	0.0951	0.4632	5.4042	0.034	0.0138	0.2375	0.2582	0.0524	4.9754	0.0503	0.1261	0.251	0.1198	0.0996	35.3579	1.2499	0.1125	0.0865	0.0984	0.0342	17.2954	0.0603		0.7724	0.2081	0.1549	0.1136	0.0142	0.0301	0.1935	0.9988	0.6993	0.0467	0.0123	0.1485	0.1543	3.0628	0.2943	4.6555
3-21	MTWD_DHA	Kidney	0.2794	2.1359			0.1971	0.2012		22.8159	0.1074	0.3987	5.8962	0.03	0.0312	0.2303	0.2564	0.0828	5.0758	0.067	0.0895	0.297	0.1075	0.1036	31.7618	1.3561	0.1137	0.068	0.0355	0.0148	18.3354	0.0313	0.0199	0.8961	0.1832	0.1625	0.1262	0.0238	0.0355	0.2479	1.8544	1.0844	0.0467	0.0069	0.2677	0.2017	4.3231	0.4007	5.1302
3-22	MTWD_DHA	Kidney	0.2054	1.7804			0.2177	0.1625		24.2842	0.0953	0.4633	8.2989	0.029	0.0401	0.1828	0.2426	0.0971	5.0346	0.043	0.0699	0.2216	0.0613	0.0776	30.71	1.5781	0.0756	0.0794	0.0457	0.0336	14.5648	0.0483	0.0455	0.683	0.1557	0.1405	0.1149	0.0054	0.0225	0.3914	2.5223	1.077	0.0364	0.0134	0.3012	0.1844	5.1419	0.4219	5.4481
3-23	MTWD_DHA	Kidney	0.1024	0.8858			0.0876	0.1133		21.52	0.0617	0.2528	2.8825	0.0207	0.0738	0.2315	0.1261	0.3188	12.1217	0.0473	0.0665	0.1482	0.1306	0.1247	15.0939	1.3918	0.0714	0.118	0.0527	0.031	14.2065	0.0699	0.0275	0.4078	0.1653	0.0975	0.2096	0.023	0.0968	0.7742	6.7198	3.5454	0.1103	0.0322	0.9809	0.5504	14.5947	1.3137	8.3547
3-24	MTWD_DHA	Kidney	0.1376	1.1431			0.1338	0.1286		22.127	0.0862	0.3433	4.8502	0.0188	0.0486	0.2013	0.1693	0.2747	9.3467	0.0222	0.0619	0.1713	0.0683	0.11	19.5527	1.5303	0.0837	0.1289	0.0529	0.0376	14.4261	0.0692	0.0396	0.5249	0.114	0.1729	0.1781	0.0505	0.0614	0.7004	6.0828	2.3071	0.0861	0.0352	0.8923	0.3287	12.0428	1.059	8.1897
3-25	MTWD_LoSF.N6	Kidney	0.034	0.5329			0.0494	0.0586		14.5243	0.0265	0.6183	2.0335	0.0081	0.0206	0.1418	0.1195	0.3493	7.7955	0.0107	0.0453	0.0518	0.0441	0.0529	47.8728	1.8914	0.0991	0.1569	0.0854	0.0588	7.2393	0.0747	0.0363	0.1445	0.3936	0.0574	0.0804	0.1077	0.0455	0.4015	9.2035	0.0837	0.0607	0.2273	0.4362	0.1555	3.8453	0.7254	10.7252
3-26	MTWD_LoSF.N6	Kidney	0.0272	0.24			0.033	0.0476		16.0597	0.0296	0.247	1.489	0.0184	0.0814	0.1864	0.075	0.5748	13.9248	0.0148	0.0356	0.0381	0.0564	0.0789	21.4255	1.9557	0.0548	0.2301	0.0281	0.0638	7.5628	0.1059	0.0502	0.1062	0.3414	0.0624	0.1698	0.2037	0.0646	0.8475	21.517	0.2461	0.1013	0.4881	1.2616	0.2403	8.2461	1.3694	22.3113
3-27	MTWD_LoSF.N6	Kidney	0.0359	0.6201			0.0491	0.0642		13.0559	0.0382	0.8351	3.559	0.0102	0.0148	0.1267	0.1601	0.1033	3.0428	0.0185	0.0499	0.053	0.0604	0.0823	62.2228	2	0.0829	0.1007	0.0643	0.0434	7.4092	0.0601	0.0316	0.2794	0.4184	0.0428	0.0557	0.0695	0.036	0.164	2.9302	0.0377	0.0161	0.1036	0.2343	0.0467	1.2349	0.3363	4.7035
3-28	MTWD_LoSF.N6	Kidney	0.0483	0.43			0.0712	0.1213		16.5452	0.0474	0.5	2.9431	0.0234	0.059	0.1672	0.1267	0.3106	9.4627	0.0094	0.047	0.0383	0.0443	0.0604	34.4621	2.0647	0.0654	0.2056	0.0723	0.054	7.5485	0.0834	0.0601	0.1668	0.3194	0.0262	0.1285	0.1202	0.0396	0.5977	14.4176	0.1632	0.081	0.2699	0.856	0.3072	5.9653	0.8697	15.763
3-29	MTWD_LoSF.N6	Kidney	0.028	0.2737			0.0257	0.0604		15.927	0.0284	0.3429	1.5746	0.0174	0.0657	0.1727	0.0781	0.3947	12.467	0.0083	0.0309	0.0403	0.0466	0.0474	27.3147	1.9891	0.0564	0.2329	0.0701	0.0456	7.4846	0.0973	0.0411	0.1116	0.3321	0.0641	0.1614	0.1553	0.0499	0.7828	18.7853	0.1853	0.1094	0.4409	1.0934	0.2413	7.3824	1.1432	19.7443
3-30	MTWD_LoSF.N6	Kidney	0.0267	0.4291			0.04	0.0692		15.4507	0.0551	0.4235	3.2552	0.0095	0.0381	0.1471	0.1268	0.1995	7.7979	0.0028	0.0234	0.0417	0.0315	0.0344	42.5092	2.0299	0.0627	0.2284	0.0421	0.0203	7.5275	0.0657	0.034	0.2326	0.3285		0.1109	0.0857	0.0407	0.4628	10.6996	0.1181	0.0674	0.2587	0.7804	0.2053	5.1718	0.7156	11.8043
3-31	MTWD_LoSF.N6	Kidney	0.0248	0.2469			0.0208	0.0788		16.4869	0.0276	0.2833	1.2847	0.0213	0.0933	0.1575	0.0626	0.3722	13.4555	0.0223	0.0334	0.0207	0.0817	0.0301	20.6506	2.2305	0.041	0.3012	0.0597	0.0473	7.4878	0.0537	0.0381	0.1204	0.3429	0.0553	0.1511	0.1325	0.0942	0.9236	20.9905	0.1977	0.1426	0.434	1.4982	0.3408	9.4801	1.3819	21.8696
3-32	MTWD_LoSF.N6	Kidney	0.0248	0.1926			0.0099	0.0628		16.0039	0.0208	0.2434	0.6199	0.0243	0.0728	0.2203	0.0492	0.4147	15.6959	0.0157	0.0476	0.031	0.0491	0.0725	16.7422	1.8367	0.0374	0.2438	0.0311	0.0313	7.5307	0.1187	0.1135	0.0681	0.3571	0.0504	0.1965	0.2097	0.0796	0.9413	24.1195	0.2374	0.125	0.4258	1.3311	0.5633	9.3537	1.3848	24.8199
3-33	MTWD_LoSF.N6_DHA	Kidney	0.1171	1.3674			0.1061	0.0627		18.4751	0.0444	0.7742	4.2358	0.0153	0.0349	0.107	0.1478	0.053	4.7538	0.0164	0.0541	0.0489	0.0682	0.0327	49.8139	1.4593	0.1089	0.1721	0.0736	0.0287	8.2281	0.0552		0.2637	0.2259		0.0518	0.016	0.0434	0.2446	1.2469	1.4047	0.0414	0.0288	0.4025	0.224	4.9981	0.3538	3.7747
3-34	MTWD_LoSF.N6_DHA	Kidney	0.1503	1.333			0.1393	0.0793		18.0255	0.0491	0.6449	6.1296	0.0166	0.0134	0.1172	0.1839	0.0425	3.0328	0.0404	0.0442	0.0569	0.0494	0.0261	53.9721	1.3785	0.0643	0.0804	0.035	0.0213	7.2788	0.0576	0.0207	0.3528	0.1906	0.0397	0.0664		0.0367	0.1802	0.8886	1.0247	0.0478		0.2534	0.0814	3.4611	0.2932	3.2375
3-35	MTWD_LoSF.N6_DHA	Kidney	0.1265	1.1421			0.1301	0.0806		22.153	0.0623	0.6525	6.7246	0.0172	0.0256	0.1086	0.1451	0.0806	4.3546	0.026	0.0416	0.0664	0.0507	0.0483	44.0569	1.548	0.0781	0.1371	0.0566	0.0275	7.0107	0.046	0.018	0.2995	0.2283	0.0223	0.0645	0.0333	0.0258	0.3225	1.8629	1.5761	0.06		0.4099	0.2506	5.422	0.407	4.0508
3-36	MTWD_LoSF.N6_DHA	Kidney	0.1329	1.5235			0.0894	0.0634		17.8205	0.0397	0.7862	3.6904	0.0092	0.0268	0.1125	0.148	0.0283	4.2686	0.0194	0.0474	0.0544	0.0766	0.0339	55.5851	1.3181	0.0573	0.0939	0.0491	0.0248	7.2939	0.0551	0.0188	0.2295	0.2453		0.0517		0.0166	0.1656	0.7957	0.9071	0.0396		0.2268	0.2175	3.4191	0.2181	3.3914
3-37	MTWD_LoSF.N6_DHA	Kidney	0.0967	0.9462			0.085	0.0721		17.9661	0.0321	0.5391	3.8257	0.0122	0.0188	0.1342	0.1353	0.2252	6.4833	0.012	0.0491	0.0427	0.0317	0.0426	43.4826	1.3883	0.051	0.0892	0.0322	0.0218	8.7454	0.0483	0.0227	0.2691	0.1748	0.0581	0.078	0.0472	0.0299	0.3782	2.1118	2.8032	0.0433	0.0137	0.241	0.2278	8.3255	0.5667	3.9143
3-38	MTWD_LoSF.N6_DHA	Kidney	0.0985	0.9413			0.0801	0.0661		18.8255	0.0361	0.6644	4.4493	0.0129	0.0088	0.1154	0.1656	0.2643	5.6916	0.0101	0.0263	0.0382	0.03	0.0403	43.9566	1.56	0.0482	0.0402	0.0263	0.0134	8.4302	0.0587	0.0248	0.3137	0.2141		0.0825	0.0558	0.032	0.375	2.2908	2.2062	0.0446	0.017	0.2102	0.2266	7.6601	0.548	4.126
3-39	MTWD_LoSF.N6_DHA	Kidney	0.0318	0.2884			0.0091	0.0466		18.2826	0.0304	0.3329	0.9379	0.0148	0.0414	0.1593	0.0487	0.5926	13.3226	0.0184	0.0343	0.0243	0.0491	0.061	18.9094	1.5198	0.0559	0.1622	0.0325	0.0604	10.4685	0.114		0.0749	0.2971	0.0867	0.1509	0.0959	0.0802	0.9545	5.8127	5.8672	0.0931	0.0308	0.6632	0.5035	18.2654	1.375	6.7062
[truncated: 5 more columns]

## Sheet: Study 2,3 IFN Score
As published in Bates et al. 2018 (https://doi.org/10.3389/fimmu.2018.02002) and in Gilley et al. 2020 (in press)
Fold change, outliers marked with asterisks (ROUT outlier test)															Z-scaled - (x-Gene_Mean)/Gene_StdDev
Animal	Treatment	MCP3	Zbp1	Ifi44	Ifit1	Irf7	Isg15	Mx1	Oas2	Oasl1	Psmb8	Rsad2	Siglec1		MCP3	Zbp1	Ifi44	Ifit1	Irf7	Isg15	Mx1	Oas2	Oasl1	Psmb8	Rsad2	Siglec1	IFN SCORE
3-9	MTWD_Si	7.38001	4.86332	3.03954	4.12592	4.58083	3.06996	5.32302	5.46202	4.11814	2.32283	4.25003	7.22514		-0.351789	0.499884	1.00885	0.900879	0.780894	0.157923	1.10049	1.19345	0.310629	0.028039	0.873224	1.4305	7.93297
3-10	MTWD_Si	*32.55	11.2207	4.78397	5.50336	6.73126	7.18605	5.8339	6.16786	10.1623	3.18779	7.98875	5.87279			2.74239	2.35684	1.69653	1.62495	2.11522	1.30949	1.51841	2.21163	0.926897	2.8093	0.852615	20.1643
3-11	MTWD_Si	18.3926	9.30427	4.4983	5.16566	9.59045	6.85168	6.88121	6.47834	10.2592	3.87367	5.12406	7.48647		1.53023	2.06638	2.13609	1.50147	2.74721	1.95622	1.73794	1.66136	2.24211	1.63966	1.32584	1.54217	22.0867
3-12	MTWD_Si	7.52821	3.19909	1.97982	3.54068	1.53036	2.97371	10.8449	7.46828	8.36951	1.61271	3.46386	0.0608865		-0.32646	-0.0871529	0.189966	0.562823	-0.416436	0.112152	3.3595	2.11712	1.64776	-0.709906	0.466106	-1.63092	5.28455
3-13	MTWD_Si	13.5498	5.4829	2.19106	2.99091	4.46876	5.08626	4.04641	4.37485	4.9104	4.09023	3.24436	4.8955		0.702606	0.718437	0.353204	0.245262	0.736907	1.11672	0.578228	0.692918	0.55981	1.8647	0.35244	0.434999	8.35623
3-14	MTWD_Si	8.50216	8.95842	4.64144	6.25955	9.22133	6.77892	7.78584	3.8909	10.5102	3.54954	4.56498	4.80963		-0.160016	1.94439	2.2467	2.13333	2.60232	1.92162	2.10802	0.470109	2.32105	1.30282	1.03632	0.398306	18.325
3-15	MTWD_Si	11.5625	3.68019	2.79485	2.80834	3.33075	3.27563	3.31483	4.58102	1.97726	2.2746	3.0554	5.44524		0.362994	0.0825492	0.819773	0.139804	0.290231	0.255721	0.278941	0.787835	-0.362713	-0.0220743	0.254586	0.669914	3.55756
3-16	MTWD_Si	10.0245	2.88003	1.46547	3.4945	2.21775	2.31944	2.69585	3.76408	3.51079	2.39833	3.17263	6.63354		0.100149	-0.199699	-0.207488	0.53615	-0.146632	-0.198969	0.0257176	0.411721	0.119607	0.106498	0.315292	1.1777	2.04004
3-17	MTWD_DHA_Si	16.3525	0.242502	3.37894	0.167345	0.0047301	0.237359	3.92795	0.28198	0.314848	1.04783	0.0778264	0.0608865		1.18158	-1.13006	1.27112	-1.38572	-1.01526	-1.18905	0.529766	-1.19143	-0.885569	-1.29692	-1.28734	-1.63092	-8.0298
3-18	MTWD_DHA_Si	11.017	1.38767	0.610866	0.886708	1.52524	0.526867	1.57041	6.26518	0.314848	1.03765	0.981434	0.121773		0.26977	-0.726111	-0.867874	-0.970194	-0.418445	-1.05138	-0.434702	1.56322	-0.885569	-1.3075	-0.81941	-1.6049	-7.2531
3-19	MTWD_DHA_Si	6.0642	2.23087	1.78023	0.735532	0.00946019	0.602582	2.39129	0.28198	0.314848	1.17463	1.26793	4.75597		-0.576657	-0.428684	0.0357358	-1.05752	-1.0134	-1.01537	-0.0988789	-1.19143	-0.885569	-1.16515	-0.671049	0.375378	-7.69259
3-20	MTWD_DHA_Si	10.2352	1.59805	1.12418	1.73375	1.01283	1.16924	0.939437	2.44783	1.01226	1.66329	2.14521	3.80107		0.136158	-0.651901	-0.47122	-0.480915	-0.619569	-0.745913	-0.692831	-0.194278	-0.666223	-0.657341	-0.216753	-0.0326702	-5.29346
3-21	MTWD_DHA_Si	2.42325	0.696643	0.344492	0.33469	0.128451	0.485268	0.799449	1.02763	0.858479	0.983794	0.949119	0.726129		-1.19888	-0.969864	-1.07371	-1.28906	-0.966696	-1.07116	-0.7501	-0.848131	-0.714588	-1.36347	-0.836145	-1.34665	-12.4285
3-22	MTWD_DHA_Si	6.47835	1.72654	0.797747	1.70516	1.04117	1.34561	1.34395	1.77487	1.51776	2.28099	1.80149	4.69087		-0.505879	-0.606579	-0.723464	-0.497432	-0.608448	-0.662046	-0.527346	-0.504105	-0.507232	-0.015433	-0.394746	0.347559	-5.20515
3-23	MTWD_DHA_Si	5.41522	1.07829	0.745163	1.17721	0.955627	1.27583	0.334713	1.75607	0.629696	2.06683	1.34792	3.03758		-0.687565	-0.835244	-0.764098	-0.802389	-0.642023	-0.695228	-0.940223	-0.512758	-0.786544	-0.237984	-0.629626	-0.358922	-7.8926
3-24	MTWD_DHA_Si	17.8221	2.39231	1.62591	2.32712	4.57477	4.20043	1.1498	2.52403	*4.10	2.89896	2.7437	7.35216		1.43274	-0.371735	-0.0835108	-0.138166	0.778515	0.695488	-0.60677	-0.159192		0.626749	0.093172	1.48478	3.75206
3-25	MTWD_LoSFN6_Si	15.0178	4.44865	2.77391	5.95456	3.92864	4.63077	1.88321	5.73432	5.80735	2.52625	7.0035	5.07197		0.953488	0.353617	0.80359	1.95716	0.524906	0.900125	-0.306734	1.31881	0.841915	0.239433	2.2991	0.510411	10.3958
3-26	MTWD_LoSFN6_Si	25.6495	9.41629	2.77869	4.95919	4.66845	5.35166	3.92412	6.06011	6.38602	3.59665	6.00625	6.09474		2.77041	2.1059	0.807283	1.3822	0.815287	1.24292	0.528202	1.4688	1.02392	1.35178	1.78267	0.947457	16.2268
3-27	MTWD_LoSFN6_Si	7.15637	3.08083	1.85618	4.16149	4.81519	5.51803	1.71448	1.06589	4.33663	3.06348	2.32421	3.28704		-0.390008	-0.128868	0.0944238	0.921427	0.872885	1.32204	-0.375763	-0.830515	0.379348	0.797715	-0.124056	-0.252323	2.2863
3-28	MTWD_LoSFN6_Si	8.32532	2.64974	1.32224	2.14995	1.63366	1.98263	1.34597	2.31339	2.35918	2.68508	1.37737	6.01208		-0.190238	-0.280929	-0.31817	-0.240503	-0.375889	-0.359129	-0.526519	-0.256172	-0.242593	0.404494	-0.614374	0.912138	-2.08788
3-29	MTWD_LoSFN6_Si	10.9105	2.80712	1.38492	2.31626	1.78942	2.24034	1.66461	1.84945	2.88693	2.94251	2.3522	5.12827		0.251565	-0.225416	-0.269736	-0.144439	-0.314755	-0.236583	-0.396162	-0.46977	-0.0766065	0.672011	-0.109562	0.534469	-0.784987
3-30	MTWD_LoSFN6_Si	14.8354	4.88498	1.44361	2.32387	3.97671	3.93654	1.60853	2.65268	4.07416	4.21204	1.86786	4.47547		0.92231	0.507526	-0.224379	-0.140041	0.543776	0.569999	-0.419105	-0.0999645	0.296798	1.99129	-0.360379	0.255516	3.84335
3-31	MTWD_LoSFN6_Si	17.922	3.72939	1.02985	2.78201	2.02496	3.0164	2.01283	1.0265	2.17344	1.8792	2.7118	4.40902		1.44982	0.0999055	-0.544112	0.124593	-0.222303	0.132451	-0.253708	-0.848649	-0.30101	-0.432972	0.0766557	0.227121	-0.492211
3-32	MTWD_LoSFN6_Si	5.49238	1.93847	1.40245	2.06272	1.15525	1.48578	1.2806	2.25545	1.25505	1.25131	2.10205	1.85702		-0.67438	-0.531822	-0.256187	-0.290892	-0.563671	-0.595391	-0.553261	-0.282849	-0.589859	-1.08547	-0.239104	-0.8634	-6.52629
3-33	MTWD_DHA_LoSFN6_Si	4.18168	0.922621	0.343279	0.816272	0.364344	0.593167	1.3622	1.65288	1.46969	0.737382	0.854004	1.10353		-0.898374	-0.890153	-1.07465	-1.01088	-0.874106	-1.01985	-0.519879	-0.560269	-0.522353	-1.61954	-0.8854	-1.18538	-11.0608
3-34	MTWD_DHA_LoSFN6_Si	4.73669	1.73613	0.6208	1.46569	1.24025	1.29753	1.46033	0.982062	1.10565	2.33565	1.82851	3.07825		-0.803524	-0.603196	-0.860198	-0.635753	-0.530305	-0.684909	-0.479736	-0.86911	-0.63685	0.041368	-0.380752	-0.341545	-6.78451
3-35	MTWD_DHA_LoSFN6_Si	3.97289	2.31613	1.1078	2.18075	2.05644	2.06243	0.949375	1.58427	0.950826	2.36944	1.47031	3.70585		-0.934055	-0.398609	-0.483875	-0.222712	-0.209948	-0.321182	-0.688765	-0.591854	-0.685544	0.0764787	-0.56625	-0.073357	-5.09967
3-36	MTWD_DHA_LoSFN6_Si	5.13505	1.14779	0.993468	0.456813	0.0723236	0.701886	1.53761	0.28198	0.314848	0.961826	0.332543	0.0608865		-0.735445	-0.810727	-0.572223	-1.21852	-0.988726	-0.968152	-0.448121	-1.19143	-0.885569	-1.3863	-1.15544	-1.63092	-11.9916
3-37	MTWD_DHA_LoSFN6_Si	0.265274	4.90721	0.133513	*9.43	0.0047301	*5.01	0.157776	0.28198	0.314848	2.18502	0.0778264	0.0608865		-1.56768	0.515368	-1.23674		-1.01526		-1.01261	-1.19143	-0.885569	-0.115168	-1.28734	-1.63092	-9.42734
3-38	MTWD_DHA_LoSFN6_Si	2.64472	0.769261	0.267025	0.939065	1.08599	1.06963	0.767116	1.13034	0.749574	2.08703	1.39198	3.71089		-1.16104	-0.944249	-1.13357	-0.939951	-0.590855	-0.793283	-0.763327	-0.800844	-0.748841	-0.216996	-0.606809	-0.0712041	-8.77097
3-39	MTWD_DHA_LoSFN6_Si	4.16147	1.13469	0.49377	1.46431	0.590936	0.864146	0.770926	1.54576	0.950113	1.87463	1.59791	5.17165		-0.901827	-0.815347	-0.958358	-0.636554	-0.785167	-0.890994	-0.761768	-0.609584	-0.685768	-0.43772	-0.500172	0.553004	-7.43026
	Mean	9.43849	3.44617	1.73398	2.56631	2.59132	2.73786	2.63299	2.86981	3.1305	2.29584	2.56378	3.87752
	Std Dev	5.85147	2.83496	1.2941	1.73121	2.54772	2.10295	2.4444	2.17204	3.17948	0.96229	1.93107	2.34017
2-9	Con_Si	9.10405	2.68038	1.68579	1.74475	1.96215	2.27956	1.29034	1.84711	2.47204	2.00156	0.936547	2.42644		-1.10732	-0.58339	-0.952533	-0.869918	-0.996137	-0.802485	-0.284488	-0.974396	-0.87348	-0.0771455	-0.722594	-0.50579	-8.74967
2-10	Con_Si	11.3055	3.97957	4.33423	3.7125	4.76751	4.54688	1.3375	4.20829	4.96084	2.15594	1.26075	2.45856		-0.62449	0.203485	0.331165	0.199757	0.106401	0.228971	-0.200163	0.639976	0.00910737	0.246096	-0.522026	-0.470807	0.147472
2-11	Con_Si	10.9908	2.98211	3.27883	3.04095	3.47021	4.10816	1.69634	3.01357	3.74981	1.89385	1.40937	2.24268		-0.693513	-0.40064	-0.18039	-0.1653	-0.403453	0.0293872	0.441509	-0.176875	-0.420351	-0.302641	-0.43008	-0.705871	-3.40822
2-12	Con_Si	8.26244	2.74456	2.80747	2.4056	2.86964	2.81038	1.19894	3.15031	3.61554	1.75207	1.75077	3.10305		-1.2919	-0.54452	-0.408857	-0.510679	-0.639482	-0.561001	-0.447932	-0.0833773	-0.467967	-0.599481	-0.218864	0.230945	-5.54312		`
2-13	Con_Si	19.0821	6.53573	4.97879	4.68433	7.46045	7.34871	2.43565	5.42778	9.38845	3.28751	3.17388	4.04637		1.08111	1.75167	0.643579	0.728046	1.16476	1.50359	1.76354	1.47376	1.57925	2.61524	0.661558	1.25809	16.2242
2-14	Con_Si	16.8851	5.83067	6.07326	5.01618	9.78856	7.88868	2.27957	6.19072	9.05789	2.77238	3.32034	5.1624		0.599242	1.32464	1.17407	0.908441	2.07974	1.74924	1.48445	1.99539	1.46202	1.53672	0.752162	2.47328	17.5394
2-15	Con_Si	11.6397	5.20205	4.08426	3.25557	7.14078	4.55899	1.52011	4.72097	7.03087	2.8963	1.62481	3.3924		-0.551192	0.943903	0.210003	-0.0486303	1.03913	0.234482	0.126375	0.990503	0.74319	1.79617	-0.296795	0.546005	5.73314
2-16	Con_Si	11.3483	4.32374	3.71841	3.45412	5.20892	5.01679	1.49679	4.20319	6.1526	2.31943	2.31906	2.67168		-0.615112	0.411939	0.0326772	0.0592982	0.279881	0.442746	0.0846833	0.636488	0.431735	0.588385	0.132711	-0.238759	2.24667
2-17	DHALow_Si	14.1711	2.31937	2.25263	1.95313	3.27503	2.35446	1.07431	3.09582	3.54236	1.60656	1.07024	3.80782		0.00400042	-0.802042	-0.677783	-0.756645	-0.480159	-0.768411	-0.670804	-0.120635	-0.493918	-0.904145	-0.639885	0.998338	-5.31209
2-18	DHALow_Si	18.76	3.78528	3.33064	3.24303	4.53977	4.48636	1.36961	2.68231	4.73232	2.21381	1.77	2.50446		1.01045	0.0858121	-0.155273	-0.0554492	0.0169001	0.20144	-0.142737	-0.403359	-0.0719295	0.367252	-0.206969	-0.420834	0.225306
2-19	DHALow_Si	12.4727	2.83511	3.47236	3.29872	4.25258	3.895	1.57072	2.90913	4.37549	1.85329	2.27205	2.56432		-0.368493	-0.489676	-0.0865846	-0.0251741	-0.0959719	-0.0675843	0.216883	-0.248278	-0.198469	-0.387559	0.103631	-0.355655	-2.00293
2-20	DHALow_Si	13.0551	5.3168	5.44071	5.14102	7.96844	6.30635	2.38694	4.58224	7.21647	2.50002	2.46599	4.07094		-0.24076	1.0134	0.867475	0.976306	1.36441	1.0294	1.67644	0.895652	0.80901	0.966489	0.223609	1.28484	10.8663
2-21	DHALow_Si	*40.24	6.19922	7.20589	7.34102	10.2333	10.0179	2.67754	5.69453	13.1181	2.20236	*6.35	4.30539			1.54786	1.72305	2.17224	2.25451	2.71786	2.19609	1.65614	2.90185	0.34327		1.54012	19.053
2-22	DHALow_Si	21.7519	3.40881	4.43798	3.85208	5.04567	4.64005	1.42036	3.66627	5.47105	1.92121	1.83508	2.54374		1.66664	-0.142206	0.381451	0.275632	0.215724	0.271361	-0.0519898	0.26939	0.19004	-0.245365	-0.16671	-0.378062	2.28591
2-23	DHALow_Si	12.0518	1.74882	1.57926	1.59406	1.8324	1.79547	1.07488	1.60706	2.36431	1.43445	1.23525	1.65178		-0.460813	-1.14761	-1.00417	-0.951837	-1.04713	-1.02271	-0.669791	-1.13853	-0.911681	-1.26448	-0.5378	-1.34928	-11.5058
2-24	DHALow_Si	17.6866	3.35237	3.12817	2.79104	3.48643	3.25172	1.3656	3.04434	5.07738	1.9807	2.16169	2.54034		0.775033	-0.176386	-0.253413	-0.301153	-0.397077	-0.360225	-0.149918	-0.155837	0.0504383	-0.120803	0.035353	-0.38177	-1.43576
2-25	DHAHigh_Si	17.5541	3.07339	2.45449	2.39713	3.6726	2.61423	1.20906	2.50348	3.62655	2.01344	1.34862	2.66696		0.745965	-0.345355	-0.579942	-0.515281	-0.323911	-0.650236	-0.42984	-0.52563	-0.464062	-0.0522595	-0.467663	-0.243892	-3.85211
2-26	DHAHigh_Si	24.0714	7.4628	10.1036	8.88741	*16.53	*15.03	*5.06	4.62232	*19.70	2.35499	8.67206	3.95512		2.17537	2.31316	3.12759	3.01286				0.923055		0.662831	4.06306	1.15873	17.4367
2-27	DHAHigh_Si	8.85608	1.50613	0.852868	1.12306	1.26845	1.06667	0.530098	0.94432	1.16259	1.62067	0.691219	1.36418		-1.1617	-1.2946	-1.35625	-1.20787	-1.26877	-1.35426	-1.64396	-1.59165	-1.33784	-0.874598	-0.874369	-1.66244	-15.6283
2-28	DHAHigh_Si	7.76763	2.62752	2.95578	2.67316	4.80879	3.87808	1.71403	2.13737	5.69877	1.50032	2.86051	2.39633		-1.40043	-0.615406	-0.336968	-0.365235	0.122626	-0.0752814	0.473154	-0.77594	0.270795	-1.12657	0.467683	-0.53857	-3.90014
2-29	DHAHigh_Si	18.592	3.19486	3.91551	3.29942	4.69539	4.03677	1.30742	3.7431	4.01995	1.68683	2.76773	3.04013		0.97361	-0.271785	0.128211	-0.0247958	0.0780571	-0.00308959	-0.253962	0.321918	-0.324551	-0.736083	0.410289	0.162429	0.460247
2-30	DHAHigh_Si	18.0088	2.48783	2.11897	2.02629	2.51636	2.80996	0.764547	1.4852	2.92943	1.70097	1.55905	2.34978		0.845699	-0.700011	-0.74257	-0.716872	-0.778325	-0.561195	-1.22472	-1.22184	-0.711277	-0.706485	-0.337475	-0.589254	-7.44433
2-31	DHAHigh_Si	10.4997	2.60489	2.16901	2.14492	2.23442	2.19937	0.992955	1.9654	2.73994	1.94264	1.10583	1.98544		-0.801226	-0.62911	-0.718317	-0.652387	-0.889131	-0.838968	-0.81628	-0.893523	-0.778476	-0.200493	-0.617863	-0.985969	-8.82175
2-32	DHAHigh_Si	11.5987	1.24436	1.24491	1.20129	0.927968	1.09137	0.623724	1.08946	1.00583	1.31034	0.793706	2.13252		-0.560175	-1.45314	-1.16623	-1.16535	-1.40258	-1.34303	-1.47654	-1.49241	-1.39343	-1.52434	-0.810965	-0.825823	-14.614
	Mean	14.1528	3.6436	3.65099	3.34503	4.49677	4.04356	1.44944	3.27226	4.93515	2.0384	2.10455	2.89095
	Std Dev	4.55948	1.65107	2.06314	1.83957	2.54445	2.19817	0.559221	1.4626	2.81989	0.477625	1.6164	0.918395

## Sheet: Study 2 AutoAntibodies
Unpublished data
Sample ID	Diet	Location	Subtype	Anti-SM	Anti-DNA Related Nucleoproteins	Anti-DNA and RNP	Anti-Histone Proteins	Anti-DNA Organization and Nuclear Membrane	Anti-Ribosomal Proteins	Anti-La/SSB and Ro/SSA	Anti-T-RNA Synthetases	Anti-RNA Binding Proteins	Anti-RNA	Anti-Phospholipids	Anti-Cell Matrix Proteins	Anti-Complement and Circulating Proteins	Anti-Cytoplasmic/Membrane Proteins	Anti-Glomeruli Specific Proteins	Anti-Thyroid Specific Proteins
2-9	AIN-93G	BALF	IgG
2-10	AIN-93G	BALF	IgG	114.635	118.158	105.927	103.822	91.995	44.7457	41.1716	48.4301	48.0662	15.4564	44.9063	208.335	346.828	224.671	60.7548	32.0313
2-11	AIN-93G	BALF	IgG	95.6856	102.062	91.1533	105.344	78.0324	57.3464	39.9156	43.6997	42.5748	15.3615	40.3322	182.588	307.948	205.518	56.406	27.7313
2-12	AIN-93G	BALF	IgG	118.661	102.895	123.446	107.954	84.2747	52.6273	39.3334	43.3497	44.107	14.929	27.4197	184.932	306.288	217.773	54.0112	27.5828
2-13	AIN-93G	BALF	IgG
2-14	AIN-93G	BALF	IgG	131.452	87.9199	112.356	105.362	78.2024	71.7718	35.8793	42.3228	43.6842	13.9079	49.699	172.598	263.058	204.636	59.9879	24.8281
2-15	AIN-93G	BALF	IgG	107.79	115.111	101.388	104.118	93.1544	59.2936	42.5283	46.5359	46.811	17.2269	46.5577	191.32	328.383	212.02	60.1877	29.7237
2-16	AIN-93G	BALF	IgG	113.876	105.331	105.877	96.4951	80.1882	55.3665	35.6422	42.0361	42.2769	12.5115	29.2252	171.637	312.522	202.321	55.7458	27.9817
2-17	AIN-93G_LoDHA	BALF	IgG	52.35	53.8635	59.5064	63.9515	38.37	14.4383	15.66	23.0292	14.0719	6.9923	13.368	82.5754	148.857	115.378	18.5559	14.1732
2-18	AIN-93G_LoDHA	BALF	IgG	82.7627	78.4633	89.0278	101.645	64.6517	21.048	30.5844	36.6089	20.9601	16.1661	32.7011	164.961	220.421	164.102	49.8837	22.4386
2-19	AIN-93G_LoDHA	BALF	IgG	57.8739	57.5332	64.0899	77.2532	39.8479	16.6684	25.6134	28.7416	11.8388	1.7317	21.3755	97.459	151.688	131.554	27.194	17.4597
2-20	AIN-93G_LoDHA	BALF	IgG	41.673	33.9964	52.7283	73.7894	26.8656	27.8952	17.8838	18.5549	0	5.4859	30.7942	138.024	128.845	89.9804	25.0023	2.955
2-21	AIN-93G_LoDHA	BALF	IgG	83.7348	78.1449	93.9342	92.609	61.0451	42.9067	33.5166	38.7945	30.5643	12.7065	28.5491	146.692	228.798	170.189	41.6913	23.0814
2-22	AIN-93G_LoDHA	BALF	IgG	98.2635	74.3839	116.362	95.8988	56.0279	35.7969	31.6936	38.473	29.168	9.6952	28.5398	130.684	216.194	163.714	43.9446	18.9927
2-23	AIN-93G_LoDHA	BALF	IgG	56.8283	50.6588	61.2605	75.1516	34.2793	34.6803	25.7125	27.814	16.0926	0	20.7119	95.3109	140.2	132.857	28.7037	16.8351
2-24	AIN-93G_LoDHA	BALF	IgG	73.6076	69.1891	74.1298	100.212	52.1291	59.8778	27.1546	34.9488	25.9962	13.3089	37.2078	149.35	234.691	165.88	39.0562	22.8795
2-25	AIN-93G_HiDHA	BALF	IgG	125.309	88.9203	111.292	103.806	72.9167	39.7004	39.2647	39.7999	35.4603	17.6838	31.0509	180.049	276.047	185.872	57.776	24.298
2-26	AIN-93G_HiDHA	BALF	IgG	80.8849	64.755	92.97	74.6429	47.4874	26.7132	27.9101	32.3617	28.0807	0	24.8167	110.548	205.441	146.239	31.5383	19.4658
2-27	AIN-93G_HiDHA	BALF	IgG	46.4333	55.0027	49.8959	73.7176	36.1496	15.5784	23.3194	26.8788	14.5041	0	19.7668	83.7171	113.717	112.631	25.1143	16.6797
2-28	AIN-93G_HiDHA	BALF	IgG	46.5667	51.1496	63.1192	72.5335	39.9223	23.5889	21.7848	29.121	12.5618	9.6688	17.6025	94.0455	169.486	128.271	30.7185	16.2962
2-29	AIN-93G_HiDHA	BALF	IgG	102.331	75.1705	103.191	89.4242	55.3011	52.8685	33.3107	34.1732	27.9806	9.4822	24.5453	135.38	202.836	160.084	39.4297	20.0923
2-30	AIN-93G_HiDHA	BALF	IgG	81.8442	82.0741	91.8667	102.498	69.564	73.7144	35.4167	41.0797	35.6166	15.0687	38.933	172.389	244.093	180.952	50.3341	23.364
2-31	AIN-93G_HiDHA	BALF	IgG	92.6875	84.7729	92.1778	118.27	72.5924	71.003	35.8728	41.4757	37.3215	18.8501	38.189	183.778	269.573	189.222	54.5117	24.7957
2-32	AIN-93G_HiDHA	BALF	IgG	97.8378	45.1193	109.717	81.867	49.5884	35.1501	27.9384	36.759	22.663	8.831	25.7382	131.686	167.002	150.629	29.2835	16.6877
2-9	AIN-93G	BALF	IgM
2-10	AIN-93G	BALF	IgM	108.345	111.983	105.364	101.404	79.853	37.064	41.3673	52.0136	40.1866	18.7064	43.1205	197.954	315.938	211.955	49.7393	27.847
2-11	AIN-93G	BALF	IgM	83.5058	99.3626	86.2142	101.137	73.9203	60.5305	38.3945	44.4179	37.3754	14.2233	49.8206	184.78	255.695	184.404	46.3524	27.3789
2-12	AIN-93G	BALF	IgM	95.545	105.198	103.09	99.3161	65.1489	37.3462	39.1347	47.9784	31.1886	13.9334	33	196.183	266.729	187.746	45.635	25.5781
2-13	AIN-93G	BALF	IgM
2-14	AIN-93G	BALF	IgM	121.364	105.321	104.556	110.806	80.8621	57.7418	39.5905	47.5769	37.3173	14.4564	52.9345	204.808	265.653	212.399	50.7246	28.2375
2-15	AIN-93G	BALF	IgM	129.277	136.84	107.279	111.984	99.6713	66.0059	54.0367	64.2392	43.884	14.9753	60.8971	203.37	362.622	251.782	58.4464	24.4504
2-16	AIN-93G	BALF	IgM	137.907	110.031	116.148	97.396	66.1979	66.4198	39.8167	48.0057	34.8137	19.0489	41.617	173.279	278.718	206.05	54.0003	28.9109
2-17	AIN-93G_LoDHA	BALF	IgM	74.303	83.5854	78.2599	88.9018	56.9875	35.48	31.1415	34.4929	27.9293	9.1756	34.0021	144.271	214.432	150.383	33.8377	21.9414
2-18	AIN-93G_LoDHA	BALF	IgM	86.9019	95.4668	92.2022	100.281	64.0564	29.563	35.4861	42.1486	28.4243	14.6805	49.8001	170.597	250.827	186.212	43.5759	24.2154
2-19	AIN-93G_LoDHA	BALF	IgM	78.9706	89.8734	81.087	90.5925	55.8849	29.3143	32.2516	36.3119	27.974	10.3726	40.6735	125.794	215.668	158.288	40.3752	22.1905
2-20	AIN-93G_LoDHA	BALF	IgM	97.2778	98.2057	92.374	107.942	71.3986	49.0278	36.4332	45.7457	30.9128	14.0462	47.1578	167.96	233.024	181.031	52.4518	26.6686
2-21	AIN-93G_LoDHA	BALF	IgM	81.9764	87.4603	88.4034	91.1641	64.6509	36.6865	32.4754	37.9817	27.2474	12.9314	43.9667	179.283	220.185	160.252	43.1764	21.8528
2-22	AIN-93G_LoDHA	BALF	IgM	84.2122	89.9565	92.9508	91.8446	65.0743	33.1978	33.6761	42.6408	30.0245	10.1413	47.5829	170.783	228.332	169.581	43.2307	23.0127
2-23	AIN-93G_LoDHA	BALF	IgM	74.4032	84.1409	79.6593	91.5027	57.913	30.6923	32.4721	35.8874	27.036	9.3982	40.9818	131.701	201.91	153.936	34.2414	22.0928
2-24	AIN-93G_LoDHA	BALF	IgM	77.2321	89.6969	76.3117	91.1517	60.778	46.8896	31.145	38.4429	29.4361	10.5242	44.1894	148.749	220.555	161.229	36.1588	23.803
2-25	AIN-93G_HiDHA	BALF	IgM	111.429	103.745	101.044	104.487	72.5202	48.83	41.1764	47.1587	34.4945	15.8308	49.6892	196.064	266.322	203.948	53.7209	28.4341
2-26	AIN-93G_HiDHA	BALF	IgM	76.7022	76.927	85.129	85.6379	56.4917	30.1725	30.8931	37.2309	29.0001	7.7406	40.3624	107.171	195.284	144.139	31.881	22.5949
2-27	AIN-93G_HiDHA	BALF	IgM	66.8606	82.1482	79.2806	95.5896	57.3369	27.553	31.5259	35.4147	28.4057	8.2026	44.3013	112.916	187.077	146.977	35.1385	21.7174
2-28	AIN-93G_HiDHA	BALF	IgM	62.9595	76.6221	69.3297	87.7211	52.4498	34.6285	31.3389	37.0591	25.2792	9.097	36.9524	115.969	176.936	138.532	32.7721	21.5838
2-29	AIN-93G_HiDHA	BALF	IgM	78.3314	80.0582	81.9754	87.0274	54.5164	35.7472	31.3013	35.8301	26.3479	10.415	37.0184	145.62	202.431	153.303	34.7288	21.3304
2-30	AIN-93G_HiDHA	BALF	IgM	79.2907	96.1927	87.1877	95.949	69.2174	60.5966	36.1176	43.8887	36.0238	12.5593	44.6416	185.222	222.405	176.262	44.653	24.3499
2-31	AIN-93G_HiDHA	BALF	IgM	86.3956	100.736	93.536	103.142	70.4199	59.9564	36.6675	44.3516	37.1782	14.4689	47.2461	185.972	247.907	173.72	53.2765	24.3451
2-32	AIN-93G_HiDHA	BALF	IgM	85.7612	84.6948	84.8203	85.5164	61.9267	31.5629	33.9889	40.2452	29.9914	10.8706	46.9033	134.731	195.292	163.542	32.9007	22.618
2-9	AIN-93G	Plasma	IgG	102.689	95.6857	133.886	98.8772	73.8825	51.3352	43.3241	52.5302	41.501	15.7018	31.627	174.059	289.905	217.503	54.304	27.2322
2-10	AIN-93G	Plasma	IgG	73.1818	84.4889	94.2822	84.0347	63.6531	28.5727	32.5215	36.1627	22.8908	17.6545	24.5678	167.981	219.344	163.151	53.9279	22.9003
2-11	AIN-93G	Plasma	IgG	76.7925	80.9138	89.4346	91.5243	60.6766	52.1126	33.252	39.5467	27.4818	15.6315	34.4317	171.748	248.116	176.004	48.0422	26.0864
2-12	AIN-93G	Plasma	IgG	124.211	107.993	130.833	99.8994	86.221	53.8887	40.5344	45.2509	38.216	17.2696	41.3554	220.737	272.774	216.178	65.7578	27.4954
2-13	AIN-93G	Plasma	IgG	75.2198	72.395	96.2941	83.5089	70.2457	62.7197	28.9348	33.9281	20.6609	15.5039	37.7599	181.104	212.097	150.973	49.1242	19.9089
2-14	AIN-93G	Plasma	IgG	68.0142	79.1381	95.896	105.382	62.7389	40.9105	30.9813	37.7664	21.9096	16.5796	21.959	165.386	197.004	152.71	54.3044	19.8995
2-15	AIN-93G	Plasma	IgG	88.0245	101.803	104.112	112.984	89.407	66.799	41.2498	45.2884	40.0936	21.2072	42.2474	218.194	312.666	208.161	61.8877	28.0086
2-16	AIN-93G	Plasma	IgG	105.533	92.7577	116.442	92.0038	77.3213	58.1985	37.1547	42.8221	29.2079	19.1102	26.6735	187.009	249.675	185.117	59.3637	24.088
2-17	AIN-93G_LoDHA	Plasma	IgG	42.5107	64.5456	75.2959	65.7371	55.5471	19.0619	28.175	25.9547	12.5735	14.2145	17.6623	143.871	174.517	138.263	40.7341	17.9635
2-18	AIN-93G_LoDHA	Plasma	IgG	80.8286	92.5595	101.988	105.653	74.3314	31.4816	37.0225	41.6128	26.0176	18.218	30.0588	188.565	246.083	185.223	65.5484	25.3027
2-19	AIN-93G_LoDHA	Plasma	IgG	62.8636	72.8206	67.1383	84.066	52.4493	24.5885	33.539	37.9876	27.5946	10.9226	22.7616	113.749	229.99	165.154	35.5851	24.4521
2-20	AIN-93G_LoDHA	Plasma	IgG	101.5	95.176	107.911	99.5065	81.0427	67.4591	35.7304	42.0462	35.343	18.832	35.6956	187.369	252.916	191.461	62.5109	25.443
2-21	AIN-93G_LoDHA	Plasma	IgG	77.1347	86.5305	106.662	91.5767	72.3758	45.7881	35.4365	41.6278	30.1973	17.3326	23.7772	162.664	251.482	175.791	54.6498	24.085
2-22	AIN-93G_LoDHA	Plasma	IgG	90.5741	78.5841	116.352	92.7504	58.5859	34.9034	35.331	39.9808	27.9	14.2111	24.4301	132.679	231.138	170.901	44.3249	23.1295
2-23	AIN-93G_LoDHA	Plasma	IgG	55.7032	64.2952	83.568	77.2582	48.6942	45.8306	31.131	34.4863	20.0421	13.6131	17.7151	106.143	172.103	155.021	36.577	20.4994
2-24	AIN-93G_LoDHA	Plasma	IgG	66.9105	80.3078	94.2971	90.1512	61.1553	62.2654	35.202	39.9586	26.449	16.2301	23.6623	142.791	221.036	173.814	51.2748	25.1941
2-25	AIN-93G_HiDHA	Plasma	IgG	109.072	93.1188	110.495	94.194	70.8711	35.3791	37.2761	40.4873	28.7978	18.063	25.4469	182.886	248.051	186.94	60.5359	25.6684
2-26	AIN-93G_HiDHA	Plasma	IgG	68.0311	58.1518	59.8014	87.6657	35.487	18.7028	29.9995	34.8595	19.0218	0	23.0124	72.9075	139.907	131.235	21.2771	20.8855
2-27	AIN-93G_HiDHA	Plasma	IgG	49.552	47.6022	34.7243	82.2064	36.6843	15.9728	24.1251	29.5354	16.0718	0	20.058	45.4162	80.4301	103.397	17.6696	16.3425
2-28	AIN-93G_HiDHA	Plasma	IgG	56.0324	52.1431	52.935	79.618	35.5183	16.247	26.5339	31.4346	17.3391	0	19.8273	56.4765	121.368	119.141	20.5221	18.6852
2-29	AIN-93G_HiDHA	Plasma	IgG	79.6294	64.4883	78.525	86.1626	45.8477	37.7968	32.4085	36.0502	22.2438	2.6961	25.8915	86.8756	162.777	139.16	27.5639	22.0107
2-30	AIN-93G_HiDHA	Plasma	IgG	75.5168	72.4473	79.9102	90.9042	52.834	61.175	32.9788	39.088	28.1028	12.8094	36.0945	129.88	211.578	157.67	42.3989	23.9138
2-31	AIN-93G_HiDHA	Plasma	IgG	79.3411	81.4779	84.2834	108.121	65.1807	57.5688	38.8277	43.3866	32.0156	16.6342	34.7884	147.374	259.221	173.544	46.3721	26.7151
2-32	AIN-93G_HiDHA	Plasma	IgG	79.1864	60.2822	103.321	88.7468	43.4531	30.7163	30.3957	36.4108	22.6899	9.2394	23.7797	86.8597	163.656	142.582	26.124	21.1074
2-9	AIN-93G	Plasma	IgM	79.3989	96.939	71.7496	86.2333	70.601	40.6717	44.6318	46.9897	36.7776	5.7095	42.9818	151.831	290.012	203.267	50.829	30.2593
2-10	AIN-93G	Plasma	IgM	82.0724	101.827	70.2916	91.9009	77.8024	42.0184	46.2155	48.316	37.9661	8.4125	46.7442	167.145	309.694	207.992	56.1207	31.5667
2-11	AIN-93G	Plasma	IgM	75.7051	98.1223	71.4009	89.1578	70.3183	39.5327	41.4728	46.7821	35.267	6.8258	42.1178	152.357	292.539	196.008	49.6884	31.9768
2-12	AIN-93G	Plasma	IgM	85.3716	98.2989	81.5626	91.8519	74.0373	40.7322	43.5782	46.922	34.794	9.5563	45.0969	162.355	296.857	202.64	51.5672	31.2659
2-13	AIN-93G	Plasma	IgM	75.7863	97.4843	77.6575	84.4513	73.0404	40.866	42.4302	46.4857	33.1132	8.7909	45.8115	165.915	298.363	201.755	54.9479	30.6286
2-14	AIN-93G	Plasma	IgM	89.9254	105.202	79.646	103.551	81.3035	42.0861	47.1025	51.054	37.3315	9.2926	48.4678	179.893	322.166	215.62	56.0975	32.057
2-15	AIN-93G	Plasma	IgM	85.4291	100.18	75.5672	97.8269	82.5853	46.2922	44.5633	51.8974	38.7483	12.6316	50.1955	182.719	321.312	216.601	55.1948	32.8836
2-16	AIN-93G	Plasma	IgM	82.2829	100.375	79.3805	96.8992	78.4814	43.5735	45.8494	48.8126	35.9431	9.7682	47.9517	175.446	310.865	209.124	55.107	29.7942
2-17	AIN-93G_LoDHA	Plasma	IgM	77.0726	101.447	63.1503	89.841	76.5338	40.9269	43.5988	49.5411	36.7237	4.6602	47.7235	165.977	311.336	209.28	54.5703	33.7597
2-18	AIN-93G_LoDHA	Plasma	IgM	76.0642	96.8588	74.0532	98.0411	73.8116	37.698	43.0645	45.3077	34.5155	8.1648	45.015	147.585	282.5	194.762	46.928	29.9596
2-19	AIN-93G_LoDHA	Plasma	IgM	70.3079	91.8735	46.9174	90.8309	67.0905	35.72	37.5848	44.6464	34.6996	0	40.9051	138.27	259.279	187.494	48.6013	29.7267
2-20	AIN-93G_LoDHA	Plasma	IgM	76.3384	91.03	68.9478	91.4652	69.1019	42.3117	38.5717	42.1354	32.7883	8.9374	43.0658	147.248	270.294	190.483	48.5473	27.5667
2-21	AIN-93G_LoDHA	Plasma	IgM	70.6316	89.3766	64.5133	85.6344	67.8759	36.5285	39.6334	42.9761	32.9601	6.4991	38.8951	138.952	274.257	189.753	47.2906	28.6375
2-22	AIN-93G_LoDHA	Plasma	IgM	74.2238	90.4398	57.7509	82.8115	63.9864	35.1615	41.6154	43.6705	30.8285	2.302	41.0397	131.261	254.405	180.059	44.1814	28.1003
2-23	AIN-93G_LoDHA	Plasma	IgM	72.7349	92.5097	55.4593	89.1818	68.3284	38.6047	41.8214	45.8829	34.0389	2.8265	42.6553	143.956	262.017	187.443	46.9039	29.8386
2-24	AIN-93G_LoDHA	Plasma	IgM	72.4354	90.9979	61.8979	88.5306	69.8448	41.9345	40.9401	43.3694	32.7419	5.5637	44.4253	147.187	266.98	188.91	49.6729	28.4087
2-25	AIN-93G_HiDHA	Plasma	IgM	97.2785	117.666	88.0143	95.2206	92.7005	46.0146	53.8853	57.043	42.9592	10.7964	57.668	205.278	369.705	244.277	67.3353	36.0432
2-26	AIN-93G_HiDHA	Plasma	IgM	56.5994	68.6827	33.5755	92.6218	49.1119	26.2895	30.9581	33.9392	24.6736	0	35.1123	71.4046	145.258	130.371	19.9488	20.9268
2-27	AIN-93G_HiDHA	Plasma	IgM	60.0326	70.7121	36.3369	97.0719	51.9006	27.1146	31.1785	34.4797	26.1374	0	37.1358	70.0156	148.313	135.74	20.2959	20.6711
2-28	AIN-93G_HiDHA	Plasma	IgM	62.0914	73.0685	35.1324	93.0218	51.5247	28.5353	32.6358	35.4063	27.6355	0	34.8214	74.0739	160.774	139.47	24.2277	21.5493
2-29	AIN-93G_HiDHA	Plasma	IgM	59.8248	73.6838	41.0725	90.0969	54.1797	28.5957	32.362	35.9059	25.7524	0	35.3752	81.9938	160.113	139.278	24.1653	21.0371
2-30	AIN-93G_HiDHA	Plasma	IgM	65.4715	76.7727	50.4338	91.0091	55.6498	38.1434	34.0429	37.2092	27.5976	0.1979	37.0214	91.7438	183.958	150.166	27.4357	22.7114
2-31	AIN-93G_HiDHA	Plasma	IgM	62.254	73.437	45.1593	92.3234	52.7037	33.6498	32.9501	36.028	25.6601	5.0971	34.7201	89.9193	172.988	143.737	29.027	21.1616
2-32	AIN-93G_HiDHA	Plasma	IgM	60.077	68.4133	44.6431	87.4587	47.5108	27.6256	30.5797	32.5989	24.9585	0	33.5925	74.7161	150.99	129.232	17.3824	19.909

## Sheet: Study 1 - other
As published in Bates et al. 2016. (https://doi.org/10.1371/journal.pone.0160622)
		Differential cell count			Morphometry		Anti-dsDNA		BALF					Plasma
		Cells/mL			cell area/total lung area (%)		ng/mL		pg/mL					pg/mL
Sample ID	Diet	Macrophages	Lymphocytes	Neutrophils	CD45R	CD3	BALF	Plasma	TNFa	IL-6	MCP-1	BAFF	Total IgG	TNFa	MCP-1	BAFF	Total IgG	Lupus Nephritis Score	Nephritis
1-9	HF AIN-93G	0	0	0	0.0711	0.0509	0.00518	0.116	42.9011	9.9327	1929.03	6.2	0.0877	1.0261	25.77	8.2	0.7734	0	-
1-10	HF AIN-93G	0	0	0	1.7593	1.2431	0.1128	2.62	26.8804	2.5972	811.091	9.1	0.4063	*0	2.41	10.8	5.0976	0.5	-
1-11	HF AIN-93G	0	0	0	1.0233	0.6295	0.0273	2.897	36.818	6.988	2708.62	11.6	0.0772	8.9025	5.92	9.03	28	2	+
1-12	HF AIN-93G	0	0	0	3.395	2.1479	0.21	8.079	44.3367	4.5068	2636.74	12.5	2.82	36.82*	107.42	9.7	6.208	2	+
1-13	HF AIN-93G	0	0	0	5.341	1.1546	0.484	4.013	43.615	17.7372	3427.57	10.8	0.3893	6.0863	62.93	10.75	12.96	1	+
1-14	HF AIN-93G	0	0	0	2.7333	0.6326	0.147	5.341	29.605	16.3795	4916.94	8.3	0.5756	10.1459	90.04	7.5	4.736	0.5	-
1-15	HF AIN-93G	0	0	0	2.8692	1.5597	0.23	3.594	21.4225	6.1664	4396.17	8.6	0.8726	3.2172	130.78	7.5	11.8944	2	+
1-16	HF AIN-93G	0	0	0	1.0753	0.7029	0.044	2.834	15.8471	0.9455	805.777	6.2	0.0495	6.6173	53.05	7	13.6774	2	+
1-17	HF AIN-93G_LoDHA	0	0	0	0.1056		0.006194	0.228	23.3248	6.0795	1868.39		0.0635	1.7779	13.6684	6.6	6.2624	0.5	-
1-18	HF AIN-93G_LoDHA	0	0	0	1.3466	0.3441	*0	4.685	79.3939	12.0816	4860.99	9.8	3.74	1.2095	27.7313	10.88	13.2682	1	+
1-19	HF AIN-93G_LoDHA	0	0	0	0.3287	0.9525	0.106	2.585	11.1244	2.9238	7658.91	14.7	1.2242	17.05*	98.51*	6.8	3.424	3	+
1-20	HF AIN-93G_LoDHA	0	0	0	0.1378	0.4205	0.00574	0.182	2.3748	0.2593	602.381	2.8	0.1721	0*	3.0982	4.9	3.616	0.5	-
1-21	HF AIN-93G_LoDHA	0	0	0	0.6931	0.7462	0.0362	2.043	28.4961	5.5753	2373.77	5.3	0.154	0*	24.8063	10.1	11.6704	0	-
1-22	HF AIN-93G_LoDHA	0	0	0	0.1271	0.462	0.017	0.418	2.7892	0.4862	579.772	6	0.251	3.659	16.6201	5.18	3.9667	2	+
1-23	HF AIN-93G_LoDHA	0	0	0	0.7918	0.937	0.044	1.916	52.8125	4.0914	3394	8.5	0.4258	3.4363	17.9243	7.8	19.0755	1	+
1-24	HF AIN-93G_LoDHA	0	0	0	0.0969	0.3129	0.01	1.422	13.9349	0.1353	663.128	7.7	0.0662	4.8262	21.9805	8.06	6.0234	2	+
1-25	HF AIN-93G_HiDHA	0	0	0	0.0146	0.1778	0.00392	0.341	1.5853	*0	430.327	3.5	0.0234	2.3748	36.58	6.5	0.7584	0.5	-
1-26	HF AIN-93G_HiDHA	0	0	0	0.071	0.3154	0.0025	0.00488	13.2*	1.9505	1137.17	2.7	0.035	*0	*0	5.3	7.6	0.5	-
1-27	HF AIN-93G_HiDHA	0	0	0	0.0541	0.2402	0.00762	0.433	1.2095	*0	314.601	5.6	0.0353	1.0261	11.6375	3.3	0.96	0.5	-
1-28	HF AIN-93G_HiDHA	0	0	0	0.0259	0.1944	0.00444	0.561	3.8852	0.7626	744.979	6.1	0.0122	0.4932	0*	5.4	0.6944	1	+
1-29	HF AIN-93G_HiDHA	0	0	0	0.0304	0.1827	0.00402	0.00488	2.5803	0.7626	348.751	3.4	0.0176	1.2095	13.2571	4.7	2.5024	0.5	-
1-30	HF AIN-93G_HiDHA	0	0	0	0.0494	0.3	0.00884	0.00488	3.2172	*0	105.603	5.4	0.0109	1.7779	10.4496	6.4	4.064	0.5	-
1-31	HF AIN-93G_HiDHA	0	0	0	0.0311	0.1896	0.0037	1.515	5.0706	*0	260.159	10.5	0.0319	*0	5.9233	6.6	3.008	0	-
1-32	HF AIN-93G_HiDHA	0	0	0	0.0663	0.081	0.00356	0.00488	1.0261	0.015	152.59	5.8	0.0201	0.8457	13.2571	7	0.896	0.5	-

## Sheet: Study 2 - other
As published in Bates et al. 2018 (https://doi.org/10.3389/fimmu.2018.02002)
		Differential cell count			Morphometry		Anti-dsDNA	(protein in tubular cortex, %area)
		Cells/mL			cell area/total lung area (%)		kUnits/mL
Sample ID	Diet	Macrophages	Lymphocytes	Neutrophils	CD45R	CD3	Plasma	Tubular Proteinosis	Nephritis
2-9	AIN-93G	2230600	182400	1387000	2.02205	5.34257	186361	0	-
2-10	AIN-93G	840000	96600	463400	3.65597	4.2125	299885	1.11926	+
2-11	AIN-93G	895500	216000	388500	5.58475		282075	0	-
2-12	AIN-93G				4.47787	5.25242	1.01698e+06	0.0114352	+
2-13	AIN-93G	1485800	80500	733700	6.28285	5.12913	383185	1.59477	+
2-14	AIN-93G	1577600	187000	1638800	5.99263	9.30619	303637	1.02353	+
2-15	AIN-93G				6.30537	12.0703	1.78212e+06	0.080816	+
2-16	AIN-93G	1220000	50000	730000	5.34878	11.7001	663294	0	-
2-17	AIN-93G_LoDHA	631250	33750	585000	1.88485	2.49881	136189
2-18	AIN-93G_LoDHA	686400	134200	719400	3.11914	4.3534	1405035.223*	0	-
2-19	AIN-93G_LoDHA	630300	22000	447700	2.04774	2.20947	86302.2	0	-
2-20	AIN-93G_LoDHA	616800	153600	429600	3.37586	3.68245	927424.207*	0	-
2-21	AIN-93G_LoDHA	864000	207000	729000	1.70877	1.69959	272834	0.00859393	+
2-22	AIN-93G_LoDHA	784000	208000	1008000	3.3417	1.77985	77291.8	0	-
2-23	AIN-93G_LoDHA	581850	83700	685800	1.31071	1.77041	104164	0	-
2-24	AIN-93G_LoDHA	586300	39600	473000	3.94922	3.70668	195522	0.00993482	+
2-25	AIN-93G_HiDHA	382500	140250	318750	2.20889	0.943066	596251	0.0106525	+
2-26	AIN-93G_HiDHA	362100	39950	447950	2.12014	0.315639	75789.7	0	-
2-27	AIN-93G_HiDHA	308400	25200	266400	1.02127	0.534549	29406.7	0	-
2-28	AIN-93G_HiDHA	598500	53200	299250	1.59699	0.631277	440135	0	-
2-29	AIN-93G_HiDHA	920750	85550	443700	1.42521	1.76758	135624	0.0497329	+
2-30	AIN-93G_HiDHA	635000	70000	543750	3.44267	2.19531	437623	0	-
2-31	AIN-93G_HiDHA	450000	76500	373500	4.95616	2.64676	304375	0.0142214	+
2-32	AIN-93G_HiDHA	558000	10800	631200	2.80849	2.40776	341153	0	-

## Sheet: Study 3 - other
As published in Gilley et al. 2020 (in press)
		Differential cell count			Morphometry		Anti-dsDNA		BALF
		Cells/mL			cell area/total lung area (%)		kUnits/mL		pg/mL
Sample ID	Diet	Macrophages	Lymphocytes	Neutrophils	CD45R	CD3	BALF	Plasma	TNFa	IL-6	MCP-1	IL-1B	IL-22	IL-1a	IL-18	IL-17A	MCP3	BAFF	Lupus Nephritis Score	Nephritis
3-9	MTWD	436160	93960	49880	8.30106	8.73255	302.458	1664.66	16.1152	33.4089	7926.03	3.81808	40.0865	12.7445	376.704	15.8988	3683.06	530.305	1	+
3-10	MTWD	299710	89790	20500	10.3556	9.53943	257.882	1348.35	49.0416	33.4089	11631.3	9.31961	78.3367	14.3803	467.803	8.99899	3300	1521.04	1	+
3-11	MTWD	292320	157920	30720	12.3449	8.97224	416.165	1664.66	29.288	11.2021	5622.43	3.81808	11.6261	2.68436	203.006	3.97392	2758.55	864.513	1	+
3-12	MTWD	110400	24900	14700	1.78872	4.99713	4.05663	267.971	9.04347	14.9731	4890.3	1.96183	7.312	7.29861	251.394	3.97392	1462.73	437.089	1	+
3-13	MTWD	323960	58760	137280	12.3681	8.81632	274.778	1664.66	93.421	62.1632	16471.2	7.49334	84.4463	25.8798	629.566	14.4767	3300	1167.69	3	+
3-14	MTWD	86400	26880	6720	14.7578	9.38127	78.8333	669.487	31.8839	7.38087	5165.29	1.96183	3.28649	2.68436	316.911	3.97392	2100.46	473.074	2	+
3-15	MTWD	151800	32120	36300	2.11657	5.89971	4.06152	96.7741	59.5274	62.1632	13325.4	7.49334	65.9266	18.9623	395.673	21.012	4679.27	891.16	1	+
3-16	MTWD	34960	5680	39360	12.0218	7.64867	215.873	1664.66	61.88	58.601	11317.8	5.66028	65.9266	23.197	395.673	15.8988	4939.68	900.758	1	+
3-17	MTWD_DHA	33250	4062.5	25187.5	1.15167	1.66738	*0	40.676	1.96968	2.83203	590.575	1.96183	7.312	1.61133	16.3086	0.57373	99.4635	309.918	0	-
3-18	MTWD_DHA	46200	14300	49500	3.48537	3.86631	1.18447	28.875	8.17394	29.7617	7473.03	2.89223	7.312	15.9557	148.547	3.97392	2750.83	456.471	1	+
3-19	MTWD_DHA	12500	1425	11075	2.7969	2.58581	2.88635	358.956	8.60625	14.9731	5038.67	3.81808	7.312	1.61133	357.287	8.99899	1371.85	446.002	1	+
3-20	MTWD_DHA	5955	2055	6990	1.94361	1.28657	1.10818	50.953	18.1426	24.2586	8063.37	0.0706006	7.312	17.4807	239.725	6.41576	1997	612.73	0	-
3-21	MTWD_DHA	16170	2975	15855	2.13323	1.55383	0.190728	28.2759	3.4337	14.9731	2835.48	1.96183	7.312	7.29861	16.3086	0.741114	824.215	506.845	0	-
3-22	MTWD_DHA	5915	2695	8907.5	2.58176	2.63238	1.86522	57.088	19.1759	3.47746	3197.45	3.81808	7.312	7.29861	82.3315	2.82297	1123.35	790.206	0	-
3-23	MTWD_DHA	23730	5092.5	23730	5.26995	5.04807	13.431313*	479.84	14.1433	22.4143	7408.52	7.49334	7.312	14.3803	285.017	6.41576	3091.39	872.093	1	+
3-24	MTWD_DHA	17640	5180	12180	4.27451	5.72699	*0	832.33	15.1221	38.8527	12071.5	5.66028	7.312	23.197	306.45	7.69205	3300	864.513	0	-
3-25	MTWD_LoSF.N6	25800	6360	7840	7.13836	6.13058	73.4934	832.33	15.8656	35.2269	9983.64	5.66028	78.3367	15.9557	501.999	13.7729	4098.84	772.048	1	+
3-26	MTWD_LoSF.N6	32100	17460	10380	9.17909	9.92325	*0	832.33	87.9079*	121.88781*	8670.22	5.66028	114.239	11.0349	518.702	7.69205	3812.09	1814.28	1	+
3-27	MTWD_LoSF.N6	8340	2190	4485	5.96006	4.77338	1.63635	18.6375	7.3246	2.83203	2665.36	2.89223	33.3231	1.61133	148.547	3.97392	801.436	339.889	3	+
3-28	MTWD_LoSF.N6	29497.5	9167.5	8835	4.82603	4.43856	45.279	688.631	12.2309	18.7078	8124.3	1.96183	26.3783	11.0349	306.45	7.69205	2350.45	360.734	0	-
3-29	MTWD_LoSF.N6	13545	3577.5	5377.5	6.03187	3.70674	5.84274	324.86	0.788135	2.83203	5315.1	1.96183	7.312	7.29861	251.394	3.97392	1510.87	575.045	2	+
3-30	MTWD_LoSF.N6	18460	4615	9425	3.53944	5.64608	23.2894	611.979	9.04347	18.7078	4081.74	1.96183	7.312	1.61133	262.819	2.82297	2105.93	1078.82	1	+
3-31	MTWD_LoSF.N6	112700*	80040*	37260*	10.4017	9.60788	66.2678	531.542	15.1221	26.0977	10445.4	5.66028	65.9266	11.0349	441.39	7.69205	5053.93	715.06	1	+
3-32	MTWD_LoSF.N6	30187.5	9502.5	12810	5.2408	4.42843	45.8715	832.33	4.9114	7.38087	5170.28	1.96183	7.312	1.61133	227.791	3.39155	1843.13	616.047	1	+
3-33	MTWD_LoSF.N6_DHA	15250	1125	8625	0.786629	1.22118	1.06905	175.703	1.96968	3.47746	1348.38	3.81808	7.312	1.61133	203.006	0.57373	346.906	227.93	0	-
3-34	MTWD_LoSF.N6_DHA	17132.5	2530	7837.5	3.90558	3.41516	3.78815	519.017	2.41006	2.83203	2075.12	0.0706006	11.6261	1.61133	16.3086	0.57373	412.059	333.015	0	-
3-35	MTWD_LoSF.N6_DHA	15567.5	4517.5	12382.5	1.08768	1.2776	11.2352	832.33	10.8388	3.47746	1611.68	0.0706006	11.6261	1.61133	16.3086	2.82297	478.724	437.089	0	-
3-36	MTWD_LoSF.N6_DHA	12442.5	3780	6277.5	1.91569	1.53255	37.1821	832.33	0.320488	16.84437*	4521.16	1.96183	33.3231	2.68436	337.376	7.69205	1894.48	446.002	0	-
3-37	MTWD_LoSF.N6_DHA	19890	6247.5	16362.5	3.01414	3.30543	2.96655	209.613	56.202282*	37.0414	11541.2	5.66028	78.3367*	20.406069*	485.038	18.79621*	3300	1482.27	0	-
3-38	MTWD_LoSF.N6_DHA	7560	2680	9760	2.64323	2.92214	23.3499	832.33	4.3436	2.83203	4354.84	1.96183	7.312	2.68436	100.692	1.7358	1324.68	348.187	0	-
3-39	MTWD_LoSF.N6_DHA				0.61792	1.19212	1.38009	47.0194	0.320488	2.83203	2524.29	1.96183	7.312	1.61133	16.3086	1.7358	729.596	617.708	0	-
